# Supplementary material for: Diversity of the Genomes and Neurotoxins of Strains of Clostridium botulinum Group I and Clostridium sporogenes Associated with Foodborne, Infant and Wound Botulism
Source: Toxins (Basel). 2020 Sep 11;12(9):586. doi: 10.3390/toxins12090586 (PMC7551954; doi:10.3390/toxins12090586)
Supplement: Supplementary file 1 [file toxins-12-00586-s001.zip]

Archive with 6 entries (5 files):
- toxins-904269-supplementary materials/
- toxins-904269-supplementary materials/Figure S1.tif
- toxins-904269-supplementary materials/Table S1 Group I metadata.xlsx
- toxins-904269-supplementary materials/Table S2 Group I strains treeorder.xlsx
- toxins-904269-supplementary materials/Table S3 Group1 ToxinsABF treeorder.xlsx
- toxins-904269-supplementary materials/Table S4 Group I bot_spo_uniquegenes.xlsx
