# Supplementary material for: Diversity of the Genomes and Neurotoxins of Strains of Clostridium botulinum Group I and Clostridium sporogenes Associated with Foodborne, Infant and Wound Botulism
Source: Toxins (Basel). 2020 Sep 11;12(9):586. doi: 10.3390/toxins12090586 (PMC7551954; doi:10.3390/toxins12090586)
Supplement: Supplementary file 1 [file toxins-12-00586-s001.zip › toxins-904269-supplementary materials/Table S1 Group I metadata.xlsx]

## Sheet: C botulinum genomes
Table S1. Genome sequences of C. botulinum Group I and C. sporogenes in this study
a) Source of strain or sequence data via Genbank (http://www.ncbi.nlm.nih.gov/genome/browse/)(http://patricbrc.vbi.vt.edu/portal/portal/patric/Home)
b) Node name
c) Assigned to C. botulinum or C. sporogenes based on genome tree
d) Isolate name
e) Toxin gene subtype (based on sequence data; some genes may not form functional toxins; NT = no toxin gene identified)
f) Type botulism orginally associated with strain
g) Country from where strain originally isolated (Genbank information not collected)
h) Year when strain originally isolated (Genbank information not collected)
i) to p) MLST designation
q) Genome accession number
r) SRA accession number
s) strain received from
Tree order	IFR/PHE	Node names	Species	Isolate	Toxin gene subtype	type botulism	country	year	ST	aroE	mdh	aceK	oppB	rpoB	recA	hsp	Genome accession	SRA accession	strain received from
1	PHE	CB0527	Clostridium botulinum	SRR8527668	A2	Infant	UK	2011	2	10	8	7	9	8	7	8	SGNQ00000000	SRR8527668	Isolated at PHE Colindale, UK
2	PHE	CB0525	Clostridium botulinum	SRR8527666	A2	Infant	UK	2011	2	10	8	7	9	8	7	8	SGKY00000000	SRR8527666	Isolated at PHE Colindale, UK
3	PHE	CB0526	Clostridium botulinum	SRR8527667	A2	Infant	UK	2011	2	10	8	7	9	8	7	8	SGKX00000000	SRR8527667	Isolated at PHE Colindale, UK
4	PHE	CB0523	Clostridium botulinum	SRR8527643	A2	Infant	UK	2011	2	10	8	7	9	8	7	8	SGLA00000000	SRR8527643	Isolated at PHE Colindale, UK
5	PHE	CB0529	Clostridium botulinum	SRR8527670	A2	Infant	UK	2011	2	10	8	7	9	8	7	8	SGKW00000000	SRR8527670	Isolated at PHE Colindale, UK
6	PHE	CB0524	Clostridium botulinum	SRR8527665	A2	Infant	UK	2011	2	10	8	7	9	8	7	8	SGKZ00000000	SRR8527665	Isolated at PHE Colindale, UK
7	PHE	CB0528	Clostridium botulinum	SRR8527669	A2	Infant	UK	2011	2	10	8	7	9	8	7	8	SGNP00000000	SRR8527669	Isolated at PHE Colindale, UK
8	PHE	CB0479	Clostridium botulinum	SRR8527715	A2	Infant	UK	2007	2	10	8	7	9	8	7	8	SGMB00000000	SRR8527715	Isolated at PHE Colindale, UK
9	PHE	CB0478	Clostridium botulinum	SRR8527716	A2	Infant	UK	2007	2	10	8	7	9	8	7	8	SGMC00000000	SRR8527716	Isolated at PHE Colindale, UK
10	Genbank	CB1199	Clostridium botulinum	SU0801	A2	non-clinical	Argentina	unknown	2	10	8	7	9	8	7	8	LFRC01	N/A
11	Genbank	CB1206	Clostridium botulinum	SU1054	A2	non-clinical	Argentina	1998	2	10	8	7	9	8	7	8	LFPW01	N/A
12	Genbank	CB1221	Clostridium botulinum	SU1917	A2	non-clinical	Argentina	2009	2	10	8	7	9	8	7	8	LFPR01	N/A
13	Genbank	CB1208	Clostridium botulinum	SU1072	A2	non-clinical	Argentina	1998	2	10	8	7	9	8	7	8	LFPX01	N/A
14	Genbank	CB1220	Clostridium botulinum	SU1891	A2F4	non-clinical	Argentina	2007	2	10	8	7	9	8	7	8	LFQZ01	N/A
15	PHE	CB0578	Clostridium botulinum	F1413/94	A2	unknown	Unknown	1994	2	10	8	7	9	8	7	8	SGJK00000000	SRR8527724	Isolated at PHE Colindale, UK
16	Genbank	CB1200	Clostridium botulinum	SU0807	A2	non-clinical	Argentina	unknown	2	10	8	7	9	8	7	8	LFQC01	N/A
17	Genbank	CB1214	Clostridium botulinum	SU1275	A2	non-clinical	Argentina	1997	2	10	8	7	9	8	7	8	LFPT01	N/A
18	Genbank	CB1213	Clostridium botulinum	SU1274	A2	non-clinical	Argentina	1997	2	10	8	7	9	8	7	8	LFPQ01	N/A
19	Genbank	CB1212	Clostridium botulinum	SU1259	A2	non-clinical	Argentina	1996	2	10	8	7	9	8	7	8	LFQY01	N/A
20	PHE	CB0530	Clostridium botulinum	SRR8527671	A2	Infant	UK	2011	2	10	8	7	9	8	7	8	SGKV00000000	SRR8527671	Isolated at PHE Colindale, UK
21	Genbank	CB1203	Clostridium botulinum	SU0994	A2	non-clinical	Argentina	1994	2	10	8	7	9	8	7	8	LFQD01	N/A
22	Genbank	CB1207	Clostridium botulinum	SU1064	A2	non-clinical	Argentina	1998	2	10	8	7	9	8	7	8	LFPY01	N/A
23	Genbank	CB1204	Clostridium botulinum	SU0998	A2	non-clinical	Argentina	1994	2	10	8	7	9	8	7	8	LFQB01	N/A
24	Genbank	CB1209	Clostridium botulinum	SU1074	A2	non-clinical	Argentina	1998	2	10	8	7	9	8	7	8	LFPZ01	N/A
25	Genbank	CB1163	Clostridium botulinum	Kyoto	A2	infant	Japan	unknown	2	10	8	7	9	8	7	8	CP001581.1	N/A
26	Genbank	CB1062	Clostridium botulinum	Af650	A2	non-clinical	Argentina	unknown	2	10	8	7	9	8	7	8	CP013847.1, plasmid CP013848.1	N/A
27	PHE	CB0497	Clostridium botulinum	SRR8527673	A2	Infant	UK	2009	2	10	8	7	9	8	7	8	SGMS00000000	SRR8527673	Isolated at PHE Colindale, UK
28	PHE	CB0498	Clostridium botulinum	SRR8527676	A2	Infant	UK	2009	2	10	8	7	9	8	7	8	SGNR00000000	SRR8527676	Isolated at PHE Colindale, UK
29	PHE	CB0509	Clostridium botulinum	SRR8527693	A2	Infant	UK	2009	2	10	8	7	9	8	7	8	SGLN00000000	SRR8527693	Isolated at PHE Colindale, UK
30	PHE	CB0501	Clostridium botulinum	SRR8527681	A2	Infant	UK	2009	2	10	8	7	9	8	7	8	SGLU00000000	SRR8527681	Isolated at PHE Colindale, UK
31	PHE	CB0500	Clostridium botulinum	SRR8527682	A2	Infant	UK	2009	2	10	8	7	9	8	7	8	SGLV00000000	SRR8527682	Isolated at PHE Colindale, UK
32	PHE	CB0504	Clostridium botulinum	SRR8527700	A2	Infant	UK	2009	2	10	8	7	9	8	7	8	SGLS00000000	SRR8527700	Isolated at PHE Colindale, UK
33	PHE	CB0507	Clostridium botulinum	SRR8527695	A2	Infant	UK	2009	2	10	8	7	9	8	7	8	SGLP00000000	SRR8527695	Isolated at PHE Colindale, UK
34	PHE	CB0505	Clostridium botulinum	SRR8527697	A2	Infant	UK	2009	2	10	8	7	9	8	7	8	SGLR00000000	SRR8527697	Isolated at PHE Colindale, UK
35	PHE	CB0499	Clostridium botulinum	SRR8527675	A2	Infant	UK	2009	2	10	8	7	9	8	7	8	SGLW00000000	SRR8527675	Isolated at PHE Colindale, UK
36	PHE	CB0502	Clostridium botulinum	SRR8527699	A2	Infant	UK	2009	2	10	8	7	9	8	7	8	SGLT00000000	SRR8527699	Isolated at PHE Colindale, UK
37	PHE	CB0511	Clostridium botulinum	SRR8527701	A2	Infant	UK	2009	2	10	8	7	9	8	7	8	SGLL00000000	SRR8527701	Isolated at PHE Colindale, UK
38	PHE	CB0506	Clostridium botulinum	SRR8527698	A2	Infant	UK	2009	2	10	8	7	9	8	7	8	SGLQ00000000	SRR8527698	Isolated at PHE Colindale, UK
39	PHE	CB0496	Clostridium botulinum	SRR8527674	A2	Infant	UK	2009	2	10	8	7	9	8	7	8	SGMT00000000	SRR8527674	Isolated at PHE Colindale, UK
40	PHE	CB0494	Clostridium botulinum	SRR8527679	A2	Infant	UK	2009	2	10	8	7	9	8	7	8	SGMU00000000	SRR8527679	Isolated at PHE Colindale, UK
41	PHE	CB0508	Clostridium botulinum	SRR8527696	A2	Infant	UK	2009	2	10	8	7	9	8	7	8	SGLO00000000	SRR8527696	Isolated at PHE Colindale, UK
42	Genbank	CB1018	Clostridium botulinum	224-13	A2	infant	France	2013	22	10	8	6	9	8	7	8	LIIP01	N/A
43	PHE	CB0513	Clostridium botulinum	SRR8527652	A2	Infant	UK	2009	2	10	8	7	9	8	7	8	SGLJ00000000	SRR8527652	Isolated at PHE Colindale, UK
44	PHE	CB0517	Clostridium botulinum	SRR8527649	A2	Infant	UK	2009	2	10	8	7	9	8	7	8	SGLG00000000	SRR8527649	Isolated at PHE Colindale, UK
45	IFR	CB0142	Clostridium botulinum	IFR 12/040	A2	non-clinical	Germany	2012	2	10	8	7	9	8	7	8	SWRS00000000	SRR8981292	Isolated at Institute of Food Research, Norwich, UK
46	PHE	CB0515	Clostridium botulinum	SRR8527651	A2	Infant	UK	2009	2	10	8	7	9	8	7	8	SGLI00000000	SRR8527651	Isolated at PHE Colindale, UK
47	PHE	CB0516	Clostridium botulinum	SRR8527650	A2	Infant	UK	2009	2	10	8	7	9	8	7	8	SGLH00000000	SRR8527650	Isolated at PHE Colindale, UK
48	IFR	CB0204	Clostridium botulinum	IFR 18/031	A2	unknown	unknown	unknown	26	9	8	7	9	8	7	8	SWPN00000000	SRR8981261
49	IFR	CB0217	Clostridium botulinum	IFR 18/035	A2	unknown	unknown	unknown	26	9	8	7	9	8	7	8	SWPA00000000	SRR8981343
50	IFR	CB0232	Clostridium botulinum	IFR 18/044	A2	unknown	unknown	unknown	26	9	8	7	9	8	7	8	SWOM00000000	SRR8981431
51	IFR	CB0219	Clostridium botulinum	IFR 18/036	A2	unknown	unknown	unknown	26	9	8	7	9	8	7	8	SWOZ00000000	SRR8981342
52	IFR	CB0205	Clostridium botulinum	IFR 18/032	A2	unknown	unknown	unknown	26	9	8	7	9	8	7	8	SWPM00000000	SRR8981262
53	IFR	CB0220	Clostridium botulinum	IFR 18/037	A2	unknown	unknown	unknown	26	9	8	7	9	8	7	8	SWOY00000000	SRR8981341
54	IFR	CB0224	Clostridium botulinum	IFR 18/039	A2	unknown	unknown	unknown	26	9	8	7	9	8	7	8	SWOU00000000	SRR8981439
55	Genbank	CB1222	Clostridium botulinum	SU1934	A2	non-clinical	Argentina	2010	26	9	8	7	9	8	7	8	LFPU01	N/A
56	Genbank	CB1210	Clostridium botulinum	SU1112	A2	non-clinical	Argentina	1995	26	9	8	7	9	8	7	8	LFQA01	N/A
57	Genbank	CB1219	Clostridium botulinum	SU1887	A2	non-clinical	Argentina	2007	26	9	8	7	9	8	7	8	LFPS01	N/A
58	Genbank	CB1023	Clostridium botulinum	429-13	A2	infant	France	2013	26	9	8	7	9	8	7	8	LIIQ01	N/A
59	Genbank	CB1223	Clostridium botulinum	SU1937	A2	non-clinical	Argentina	2009	26	9	8	7	9	8	7	8	LFPN01	N/A
60	IFR	CB0349	Clostridium botulinum	IFR 18/081	A2F4F5	unknown	unknown	unknown	22	10	8	6	9	8	7	8	SXEO00000000	SRR8981480
61	IFR	CB0657	Clostridium botulinum	AF84 (2)	A2F4F5	non-clinical	Argentina	1965	22	10	8	6	9	8	7	8	SWYB00000000	SRR8981575	T. Roberts, Institute of Food Research, UK (1993)
62	IFR	CB0394	Clostridium botulinum	IFR 16/385	A2F4F5	unknown	unknown	unknown	22	10	8	6	9	8	7	8	SXDC00000000	SRR8981467	P. Barrett, Unilever Research, UK (2014)
63	Genbank	CB1063	Clostridium botulinum	Af84	A2F4F5	non-clinical	Argentina	unknown	none	10	-	6	9	8	7	8	AOSX01	N/A
64	IFR	CB0407	Clostridium botulinum	2G	A2F4F5	unknown	unknown	unknown	22	10	8	6	9	8	7	8	SXCQ00000000	SRR8981476	P. Barrett, Unilever Research, UK (2014)
65	IFR	CB0629	Clostridium botulinum	AF84	A2F4F5	non-clinical	Argentina	1965	22	10	8	6	9	8	7	8	SWZD00000000	SRR8981627	L. Taylor, Torry, UK (1993)
66	Genbank	CB1216	Clostridium botulinum	SU1304	A2F4	non-clinical	Argentina	1998	22	10	8	6	9	8	7	8	LFPV01	N/A
67	Genbank	CB1217	Clostridium botulinum	SU1306	A2F4	non-clinical	Argentina	1998	22	10	8	6	9	8	7	8	LFPO01	N/A
68	Genbank	CB1201	Clostridium botulinum	SU0945	A3	non-clinical	Argentina	unknown	25	10	8	6	10	8	7	8	LFRB01	N/A
69	Genbank	CB1211	Clostridium botulinum	SU1169	A3	non-clinical	Argentina	1998	25	10	8	6	10	8	7	8	LFRA01	N/A
70	Genbank	CB1215	Clostridium botulinum	SU1297	B2	non-clinical	Argentina	1987	22	10	8	6	9	8	7	8	MWIX01	N/A
71	Genbank	CB1202	Clostridium botulinum	SU0972	A3	non-clinical	Argentina	unknown	2	10	8	7	9	8	7	8	MWIV01	N/A
72	PHE	CB0493	Clostridium botulinum	SRR8527680	A1B5	wound	UK	2009	4	9	10	6	9	8	7	8	SGMV00000000	SRR8527680	Isolated at PHE Colindale, UK
73	PHE	CB0492	Clostridium botulinum	SRR8527677	A1B5	wound	UK	2009	4	9	10	6	9	8	7	8	SGMW00000000	SRR8527677	Isolated at PHE Colindale, UK
74	PHE	CB0486	Clostridium botulinum	SRR8527730	A1B5	wound	UK	2009	4	9	10	6	9	8	7	8	SGLX00000000	SRR8527730	Isolated at PHE Colindale, UK
75	PHE	CB0470	Clostridium botulinum	SRR8527709	A1B5	Foodborne	Ireland	2006	4	9	10	6	9	8	7	8	SGMI00000000	SRR8527709	Isolated at PHE Colindale, UK
76	PHE	CB0469	Clostridium botulinum	SRR8527710	A1B5	Foodborne	Ireland	2006	4	9	10	6	9	8	7	8	SGMJ00000000	SRR8527710	Isolated at PHE Colindale, UK
77	IFR	CB0667	Clostridium botulinum	CDC 13280	A1B5	foodborne	USA	1972	4	9	10	6	9	8	7	8	SWXR00000000	SRR8981586	A. East, Institute of Food Research, UK (1997)
78	Genbank	CB1151	Clostridium botulinum	Hall 183	A1B5	foodborne	USA	1922	4	9	10	6	9	8	7	8	LFOP01	N/A
79	Genbank	CB1155	Clostridium botulinum	Hall 8857Ab	A1B5	foodborne	USA	1935	4	9	10	6	9	8	7	8	LFOS01	N/A
80	IFR	CB0668	Clostridium botulinum	MDa10	A1B5	infant	USA	1980s	4	9	10	6	9	8	7	8	SWXQ00000000	SRR8981585	A. East, Institute of Food Research, UK (1997)
81	IFR	CB0625	Clostridium botulinum	CDC 5001	A1B5	foodborne	USA	1983	4	9	10	6	9	8	7	8	SWZH00000000	SRR8981626	C. Hatheway, CDC, USA (1987)
82	Genbank	CB1124	Clostridium botulinum	CDC_67190	A1B5	foodborne	USA	2012	4	9	10	6	9	8	7	8	CP014148.1, plasmids CP014146.1, CP014147.1	N/A
83	Genbank	CB1152	Clostridium botulinum	Hall 4834	A1B5	foodborne	USA	1931	4	9	10	6	9	8	7	8	LFOQ01	N/A
84	Genbank	CB1103	Clostridium botulinum	CDC48719	A1B5	foodborne	USA	1993	none	9?	10	6	9	8	7	8	JFGH01	N/A
85	Genbank	CB1090	Clostridium botulinum	CDC 1744	A1B5	infant	USA	1977	4	9	10	6	9	8	7	8	LFOK01	N/A
86	Genbank	CB1154	Clostridium botulinum	Hall 8388A	A1B5	foodborne	USA	1935	4	9	10	6	9	8	7	8	LFOR01	N/A
87	Genbank	CB1179	Clostridium botulinum	NCTC 2916	A1B5	foodborne	USA	1929	4	9	10	6	9	8	7	8	ABDO02	N/A
88	IFR	CB0671	Clostridium botulinum	NCTC 2916	A1B5	foodborne	USA	1929	4	9	10	6	9	8	7	8	SWXN00000000	SRR8981582	M. Wictome, CAMR, UK (1997)
89	Genbank	CB1125	Clostridium botulinum	CDC_69094	A1B5	unknown	unknown	unknown	6	9	10	6	9	6	7	7	CP013246.1	N/A
90	IFR	CB0290	Clostridium botulinum	12885A	B2	unknown	USA	before 1962	58	13	8	15	9	8	7	8	SXGG00000000	SRR8981451	P. Barrett, Unilever Research, UK (2014)
91	IFR	CB0270	Clostridium botulinum	IFR 18/053	B2	unknown	unknown	unknown	58	13	8	15	9	8	7	8	SWNH00000000	SRR8981374
92	IFR	CB0305	Clostridium botulinum	Colworth BL262	B2	non-clinical	unknown	before 1970	58	13	8	15	9	8	7	8	SXFV00000000	SRR8981441	P. Barrett, Unilever Research, UK (2014)
93	IFR	CB0596	Clostridium botulinum	NCTC 3815	B2	non-clinical	USA	1930s	58	13	8	15	9	8	7	8	SXAJ00000000	SRR8981600	J. Crowther, Unilever Research, UK (1981)
94	IFR	CB0662	Clostridium botulinum	115B	B2	unknown	unknown	unknown	58	13	8	15	9	8	7	8	SWXW00000000	SRR8981576	T. Roberts, Institute of Food Research, UK (1993)
95	Genbank	CB1183	Clostridium botulinum	Prevot 1542	B2	foodborne	France	unknown	58	13	8	15	9	8	7	8	MWJF01	N/A
96	Genbank	CB1191	Clostridium botulinum	Prevot25NCASE	B2	unknown	unknown	unknown	none	21?	18?	15?	9	8?	7	8	LAGN01	N/A
97	PHE	CB0483	Clostridium botulinum	SRR8527736	B2	Infant	UK	2007	58	13	8	15	9	8	7	8	SGLZ00000000	SRR8527736	Isolated at PHE Colindale, UK
98	PHE	CB0482	Clostridium botulinum	SRR8527735	B2	Infant	UK	2007	58	13	8	15	9	8	7	8	SGNT00000000	SRR8527735	Isolated at PHE Colindale, UK
99	PHE	CB0480	Clostridium botulinum	SRR8527733	B2	Infant	UK	2007	58	13	8	15	9	8	7	8	SGMA00000000	SRR8527733	Isolated at PHE Colindale, UK
100	PHE	CB0481	Clostridium botulinum	SRR8527734	B2	Infant	UK	2007	58	13	8	15	9	8	7	8	SGNU00000000	SRR8527734	Isolated at PHE Colindale, UK
101	PHE	CB0484	Clostridium botulinum	SRR8527729	B2	Infant	UK	2007	58	13	8	15	9	8	7	8	SGLY00000000	SRR8527729	Isolated at PHE Colindale, UK
102	PHE	CB0552	Clostridium botulinum	SRR8527653	B2	Foodborne	UK	2012	51	13	8	15	19	8	7	8	SGKH00000000	SRR8527653	Isolated at PHE Colindale, UK
103	PHE	CB0551	Clostridium botulinum	SRR8527656	B2	Foodborne	UK	2012	51	13	8	15	19	8	7	8	SGKI00000000	SRR8527656	Isolated at PHE Colindale, UK
104	PHE	CB0550	Clostridium botulinum	SRR8527655	B2	Foodborne	UK	2012	51	13	8	15	19	8	7	8	SGKJ00000000	SRR8527655	Isolated at PHE Colindale, UK
105	IFR	CB0437	Clostridium botulinum	B591	B2	non-clinical	unknown	unknown	51	13	8	15	19	8	7	8	SXBP00000000	SRR8981559	T. Grenda, NVRI, Pulawy, Poland (2016)
106	IFR	CB0442	Clostridium botulinum	B366	B2	non-clinical	unknown	unknown	51	13	8	15	19	8	7	8	SXBK00000000	SRR8981517	T. Grenda, NVRI, Pulawy, Poland (2016)
107	Genbank	CB1067	Clostridium botulinum	B2 267	B2	infant	Italy	2003	none	13	5	15	9	8	7	8	AUYY01	N/A
108	IFR	CB0006	Clostridium botulinum	AIP 580-86	B2	foodborne	Spain	1986	57	13	8	32	5	8	6	8	SWWJ00000000	SRR8981000	Institut Pasteur, Paris, France (1993) via B.M. Lund
109	PHE	CB0538	Clostridium botulinum	SRR8527757	B2	Infant	UK	2012	52	13	5	28	9	8	7	8	SGKQ00000000	SRR8527757	Isolated at PHE Colindale, UK
110	PHE	CB0537	Clostridium botulinum	SRR8527758	B2	Infant	UK	2012	52	13	5	28	9	8	7	8	SGKR00000000	SRR8527758	Isolated at PHE Colindale, UK
111	PHE	CB0539	Clostridium botulinum	SRR8527760	B2	Infant	UK	2011	52	13	5	28	9	8	7	8	SGKP00000000	SRR8527760	Isolated at PHE Colindale, UK
112	PHE	CB0540	Clostridium botulinum	SRR8527759	B2	Infant	UK	2011	52	13	5	28	9	8	7	8	SGKO00000000	SRR8527759	Isolated at PHE Colindale, UK
113	PHE	CB0532	Clostridium botulinum	SRR8527663	B2	Infant	UK	2011	52	13	5	28	9	8	7	8	SGKT00000000	SRR8527663	Isolated at PHE Colindale, UK
114	PHE	CB0534	Clostridium botulinum	SRR8527664	B2	Infant	UK	2011	52	13	5	28	9	8	7	8	SGKS00000000	SRR8527664	Isolated at PHE Colindale, UK
115	IFR	CB0430	Clostridium botulinum	IFR 18/117	B2	unknown	unknown	unknown	none	13	5	~7	9	7	6	8	SXBW00000000	SRR8981552
116	PHE	CB0584	Clostridium botulinum	F3602/93	B2	Infant	UK	1993	none	13	5	~7	9	7	6	8	SGJG00000000	SRR8527705	Isolated at PHE Colindale, UK
117	PHE	CB0583	Clostridium botulinum	F3601/93	B2	Infant	UK	1993	none	13	5	~7	9	7	6	8	SGJH00000000	SRR8527706	Isolated at PHE Colindale, UK
118	Genbank	CB1069	Clostridium botulinum	B2 331	B2	infant	Italy	2004	none	13	5	~7	9	7	6	8	AUYV01	N/A
119	IFR	CB0137	Clostridium botulinum	IFR 12/035	B2	non-clinical	UK	2012	none	13	5	~7	9	7	6	8	SWRX00000000	SRR8981350	Isolated at Institute of Food Research, Norwich, UK
120	Genbank	CB1086	Clostridium botulinum	BrDura	A2F5	foodborne	Argentina	N/A	none	13	5	6	9	8	6	8	CP014151.1, plasmid CP014152.1	N/A
121	Genbank	CB1041	Clostridium botulinum	AM1051	A2	infant	Argentina	unknown	85	11	30	11	9	8	6	8	CP013841.1, plasmid CP013842.1	N/A
122	Genbank	CB1021	Clostridium botulinum	301-13	A2B2	foodborne	France	2013	61	12	8	42	9	8	6	6	LIIR01	N/A
123	PHE	CB0118	Clostridium botulinum	1391/01	A1B5	non-clinical	UK	2001	10	11	5	11	5	8	6	8	SWSP00000000	SRR8981286	Isolated at PHE Colindale, UK
124	IFR	CB0105	Clostridium botulinum	NCTC 11199	A1B5	infant	UK	1978	10	11	5	11	5	8	6	8	SWSY00000000	SRR8980985	NCTC (2005)
125	IFR	CB0132	Clostridium botulinum	IFR 12/028	B2	non-clinical	UK	2012	59	13	5	14	8	8	7	8	SWSC00000000	SRR8981355	Isolated at Institute of Food Research, Norwich, UK
126	IFR	CB0606	Clostridium botulinum	213B	B2	unknown	unknown	unknown	59	13	5	14	8	8	7	8	SWZZ00000000	SRR8981611	NCIMB (1981)
127	Genbank	CB1049	Clostridium botulinum	ATCC 17843	B2	foodborne	USA	unknown	59	13	5	14	8	8	7	8	LGIH01	N/A
128	IFR	CB0141	Clostridium botulinum	IFR 12/039	B2	non-clinical	Spain	2012	59	13	5	14	8	8	7	8	SWRT00000000	SRR8981295	Isolated at Institute of Food Research, Norwich, UK
129	IFR	CB0140	Clostridium botulinum	IFR 12/038	B2	non-clinical	Spain	2012	59	13	5	14	8	8	7	8	SWRU00000000	SRR8981294	Isolated at Institute of Food Research, Norwich, UK
130	IFR	CB0131	Clostridium botulinum	IFR 12/027	B2	non-clinical	UK	2012	59	13	5	14	8	8	7	8	SWSD00000000	SRR8981356	Isolated at Institute of Food Research, Norwich, UK
131	IFR	CB0130	Clostridium botulinum	IFR 12/026	B2	non-clinical	UK	2012	59	13	5	14	8	8	7	8	SWSE00000000	SRR8981357	Isolated at Institute of Food Research, Norwich, UK
132	Genbank	CB1057	Clostridium botulinum	ATCC 7949	B2	unknown	unknown	unknown	59	13	5	14	8	8	7	8	LGIL01	N/A
133	IFR	CB0338	Clostridium botulinum	IFR 16/307	B2	unknown	unknown	unknown	59	13	5	14	8	8	7	8	SXEX00000000	SRR8981408	P. Barrett, Unilever Research, UK (2014)
134	IFR	CB0659	Clostridium botulinum	4B	B2	unknown	unknown	unknown	59	13	5	14	8	8	7	8	SWXZ00000000	SRR8981573	T. Roberts, Institute of Food Research, UK (1993)
135	PHE	CB0575	Clostridium botulinum	R3055/00	A5B3	wound	UK	2000	16	13	7	4	8	9	7	8	SGJN00000000	SRR8527725	Isolated at PHE Colindale, UK
136	PHE	CB0472	Clostridium botulinum	SRR8527707	A5B3	wound	UK	2006	16	13	7	4	8	9	7	8	SGMG00000000	SRR8527707	Isolated at PHE Colindale, UK
137	PHE	CB0467	Clostridium botulinum	SRR8527747	A5B3	wound	UK	2006	16	13	7	4	8	9	7	8	SGML00000000	SRR8527747	Isolated at PHE Colindale, UK
138	PHE	CB0474	Clostridium botulinum	SRR8527713	A5B3	wound	UK	2006	16	13	7	4	8	9	7	8	SGNV00000000	SRR8527713	Isolated at PHE Colindale, UK
139	PHE	CB0576	Clostridium botulinum	R4519/00	A5B3	Unknown	Unknown	2000	16	13	7	4	8	9	7	8	SGJM00000000	SRR8527726	Isolated at PHE Colindale, UK
140	PHE	CB0549	Clostridium botulinum	SRR8527765	A5B3	wound	UK	2012	16	13	7	4	8	9	7	8	SGNN00000000	SRR8527765	Isolated at PHE Colindale, UK
141	PHE	CB0102	Clostridium botulinum	SRR8980991	A5B3	wound	UK	2004	16	13	7	4	8	9	7	8	SWTB00000000	SRR8980991	Isolated at PHE Colindale, UK
142	PHE	CB0471	Clostridium botulinum	SRR8527708	A5B3	wound	UK	2006	none	13	8	4	8	9	7	8	SGMH00000000	SRR8527708	Isolated at PHE Colindale, UK
143	Genbank	CB1014	Clostridium botulinum	1430-11	A5B2	foodborne	France	2011	46	13	8	4	5	9	7	8	LIIW01	N/A
144	PHE	CB0520	Clostridium botulinum	SRR8527646	B3	wound	UK	2010	none	~13	5	7	8	~9	6	8	SGLD00000000	SRR8527646	Isolated at PHE Colindale, UK
145	PHE	CB0521	Clostridium botulinum	SRR8527645	B3	wound	UK	2010	none	~13	5	7	8	~9	6	8	SGLC00000000	SRR8527645	Isolated at PHE Colindale, UK
146	Genbank	CB1092	Clostridium botulinum	CDC 795	B3	unknown	USA	unknown	98	11	8	32	8	8	7	8	LFQV01	N/A
147	PHE	CB0571	Clostridium botulinum	SRR8527721	B3	wound	UK	2015	none	13	5	17	5	9	7	6	SGJR00000000	SRR8527721	Isolated at PHE Colindale, UK
148	PHE	CB0569	Clostridium botulinum	SRR8527738	B3	wound	UK	2015	none	13	5	17	5	9	7	6	SGJT00000000	SRR8527738	Isolated at PHE Colindale, UK
149	PHE	CB0561	Clostridium botulinum	SRR8527740	B3	wound	UK	2015	none	13	5	17	5	9	7	6	SGKB00000000	SRR8527740	Isolated at PHE Colindale, UK
150	PHE	CB0564	Clostridium botulinum	SRR8527741	B3	wound	UK	2015	none	13	5	17	5	9	7	6	SGJY00000000	SRR8527741	Isolated at PHE Colindale, UK
151	PHE	CB0562	Clostridium botulinum	SRR8527739	B3	wound	UK	2015	none	13	5	17	5	9	7	6	SGKA00000000	SRR8527739	Isolated at PHE Colindale, UK
152	PHE	CB0567	Clostridium botulinum	SRR8527746	B3	wound	UK	2015	none	13	5	17	5	9	7	6	SGJV00000000	SRR8527746	Isolated at PHE Colindale, UK
153	PHE	CB0568	Clostridium botulinum	SRR8527745	B3	wound	UK	2015	none	13	5	17	5	9	7	6	SGJU00000000	SRR8527745	Isolated at PHE Colindale, UK
154	PHE	CB0565	Clostridium botulinum	SRR8527744	B3	wound	UK	2015	none	13	5	17	5	9	7	6	SGJX00000000	SRR8527744	Isolated at PHE Colindale, UK
155	PHE	CB0586	Clostridium botulinum	SRR8527704	B3	wound	UK	2015	none	13	5	17	5	9	7	6	SGJF00000000	SRR8527704	Isolated at PHE Colindale, UK
156	PHE	CB0563	Clostridium botulinum	SRR8527742	B3	wound	UK	2015	none	13	5	17	5	9	7	6	SGJZ00000000	SRR8527742	Isolated at PHE Colindale, UK
157	PHE	CB0572	Clostridium botulinum	SRR8527722	B3	wound	UK	2015	none	13	5	17	5	9	7	6	SGJQ00000000	SRR8527722	Isolated at PHE Colindale, UK
158	PHE	CB0570	Clostridium botulinum	SRR8527737	B3	wound	UK	2015	none	13	5	17	5	9	7	6	SGJS00000000	SRR8527737	Isolated at PHE Colindale, UK
159	RKI	CB0301	Clostridium botulinum	ZBS3_16-257-04	B3	wound	Germany	2016	none	13	5	17	5	9	7	6	RWKM00000000	SRR8296980	B. Dorner, Robert Koch Institute, Berlin, Germany (2017)
160	RKI	CB0287	Clostridium botulinum	ZBS3_16-240-01	B3	wound	Germany	2016	none	13	5	17	5	9	7	6	RWKK00000000	SRR8296978	B. Dorner, Robert Koch Institute, Berlin, Germany (2017)
161	RKI	CB0302	Clostridium botulinum	ZBS3_16-257-05	B3	wound	Germany	2016	none	13	5	17	5	9	7	6	RWKL00000000	SRR8296981	B. Dorner, Robert Koch Institute, Berlin, Germany (2017)
162	RKI	CB0300	Clostridium botulinum	ZBS3_16-257-02	B3	wound	Germany	2016	none	13	5	17	5	9	7	6	RWKN00000000	SRR8296979	B. Dorner, Robert Koch Institute, Berlin, Germany (2017)
163	PHE	CB0512	Clostridium botulinum	SRR8527702	B3	wound	UK	2009	none	13	5	17	5	9	7	6	SGLK00000000	SRR8527702	Isolated at PHE Colindale, UK
164	PHE	CB0559	Clostridium botulinum	SRR8527661	B3	wound	UK	2014	none	13	5	6	5	9	7	6	SGKD00000000	SRR8527661	Isolated at PHE Colindale, UK
165	PHE	CB0558	Clostridium botulinum	SRR8527658	B3	wound	UK	2014	none	13	5	6	5	9	7	6	SGKE00000000	SRR8527658	Isolated at PHE Colindale, UK
166	PHE	CB0566	Clostridium botulinum	SRR8527743	B3	wound	UK	2015	none	13	5	6	5	9	7	6	SGJW00000000	SRR8527743	Isolated at PHE Colindale, UK
167	PHE	CB0557	Clostridium botulinum	SRR8527657	B3	wound	UK	2014	none	13	5	6	5	9	7	6	SGNL00000000	SRR8527657	Isolated at PHE Colindale, UK
168	PHE	CB0587	Clostridium botulinum	SRR8527703	B3	wound	UK	2016	none	13	5	6	5	9	7	6	SGJE00000000	SRR8527703	Isolated at PHE Colindale, UK
169	PHE	CB0468	Clostridium botulinum	SRR8527748	B3	wound	UK	2006	none	13	5	6	5	9	7	6	SGMK00000000	SRR8527748	Isolated at PHE Colindale, UK
170	IFR	CB0423	Clostridium botulinum	CN 7285	A5B2	unknown	unknown	unknown	86	13	5	11	9	8	6	8	SXCD00000000	SRR8981542	P. Barrett, Unilever Research, UK (2014)
171	Genbank	CB1228	Clostridium botulinum	food_20	B2	infant	China	2015	32	13	8	18	9	11	10	11	PYBM01	N/A
172	PHE	CB0088	Clostridium botulinum	SRR8980912	A5B2	wound	UK	2004	47	20	8	25	13	10	15	12	SWTP00000000	SRR8980912	Isolated at PHE Colindale, UK
173	PHE	CB0475	Clostridium botulinum	SRR8527712	A5B2	wound	UK	2007	47	20	8	25	13	10	15	12	SGME00000000	SRR8527712	Isolated at PHE Colindale, UK
174	PHE	CB0091	Clostridium botulinum	SRR8980919	A5B2	wound	UK	2004	47	20	8	25	13	10	15	12	SWTM00000000	SRR8980919	Isolated at PHE Colindale, UK
175	PHE	CB0466	Clostridium botulinum	SRR8527754	A5B2	wound	UK	2005	47	20	8	25	13	10	15	12	SGMM00000000	SRR8527754	Isolated at PHE Colindale, UK
176	PHE	CB0099	Clostridium botulinum	SRR8980996	A5B2	wound	UK	2004	47	20	8	25	13	10	15	12	SWTE00000000	SRR8980996	Isolated at PHE Colindale, UK
177	PHE	CB0100	Clostridium botulinum	SRR8980997	A5B2	wound	UK	2004	47	20	8	25	13	10	15	12	SWTD00000000	SRR8980997	Isolated at PHE Colindale, UK
178	PHE	CB0101	Clostridium botulinum	SRR8980990	A5B2	wound	UK	2004	47	20	8	25	13	10	15	12	SWTC00000000	SRR8980990	Isolated at PHE Colindale, UK
179	PHE	CB0449	Clostridium botulinum	SRR8527688	A5B2	wound	UK	2004	47	20	8	25	13	10	15	12	SGNK00000000	SRR8527688	Isolated at PHE Colindale, UK
180	PHE	CB0448	Clostridium botulinum	SRR8527687	A5B2	wound	UK	2004	47	20	8	25	13	10	15	12	SGNX00000000	SRR8527687	Isolated at PHE Colindale, UK
181	PHE	CB0522	Clostridium botulinum	SRR8527644	A5B2	wound	UK	2010	47	20	8	25	13	10	15	12	SGLB00000000	SRR8527644	Isolated at PHE Colindale, UK
182	PHE	CB0510	Clostridium botulinum	SRR8527694	A5B2	unknown	unknown	unknown	47	20	8	25	13	10	15	12	SGLM00000000	SRR8527694	Isolated at PHE Colindale, UK
183	PHE	CB0476	Clostridium botulinum	SRR8527711	A5B2	wound	UK	2007	47	20	8	25	13	10	15	12	SGMD00000000	SRR8527711	Isolated at PHE Colindale, UK
184	PHE	CB0090	Clostridium botulinum	SRR8980910	A5B2	wound	UK	2004	47	20	8	25	13	10	15	12	SWTN00000000	SRR8980910	Isolated at PHE Colindale, UK
185	PHE	CB0453	Clostridium botulinum	SRR8527691	A5B2	wound	UK	2004	47	20	8	25	13	10	15	12	SGNI00000000	SRR8527691	Isolated at PHE Colindale, UK
186	PHE	CB0098	Clostridium botulinum	SRR8980999	A5B2	wound	UK	2004	47	20	8	25	13	10	15	12	SWTF00000000	SRR8980999	Isolated at PHE Colindale, UK
187	PHE	CB0097	Clostridium botulinum	SRR8980998	A5B2	wound	UK	2004	47	20	8	25	13	10	15	12	SWTG00000000	SRR8980998	Isolated at PHE Colindale, UK
188	PHE	CB0460	Clostridium botulinum	SRR8527752	A5B2	wound	UK	2004	47	20	8	25	13	10	15	12	SGNB00000000	SRR8527752	Isolated at PHE Colindale, UK
189	PHE	CB0461	Clostridium botulinum	SRR8527749	A5B2	wound	UK	2004	47	20	8	25	13	10	15	12	SGMR00000000	SRR8527749	Isolated at PHE Colindale, UK
190	PHE	CB0457	Clostridium botulinum	SRR8527683	A5B2	wound	UK	2004	47	20	8	25	13	10	15	12	SGNE00000000	SRR8527683	Isolated at PHE Colindale, UK
191	PHE	CB0087	Clostridium botulinum	SRR8980913	A5B2	wound	UK	2004	47	20	8	25	13	10	15	12	SWTQ00000000	SRR8980913	Isolated at PHE Colindale, UK
192	PHE	CB0465	Clostridium botulinum	SRR8527753	A5B2	wound	UK	2005	47	20	8	25	13	10	15	12	SGMN00000000	SRR8527753	Isolated at PHE Colindale, UK
193	PHE	CB0452	Clostridium botulinum	SRR8527686	A5B2	wound	UK	2004	47	20	8	25	13	10	15	12	SGNJ00000000	SRR8527686	Isolated at PHE Colindale, UK
194	PHE	CB0458	Clostridium botulinum	SRR8527684	A5B2	wound	UK	2004	47	20	8	25	13	10	15	12	SGND00000000	SRR8527684	Isolated at PHE Colindale, UK
195	PHE	CB0456	Clostridium botulinum	SRR8527690	A5B2	wound	UK	2004	47	20	8	25	13	10	15	12	SGNF00000000	SRR8527690	Isolated at PHE Colindale, UK
196	PHE	CB0451	Clostridium botulinum	SRR8527685	A5B2	wound	UK	2004	47	20	8	25	13	10	15	12	SGNW00000000	SRR8527685	Isolated at PHE Colindale, UK
197	PHE	CB0577	Clostridium botulinum	R813/00	A5B2	wound	Switzerland	2000	47	20	8	25	13	10	15	12	SGJL00000000	SRR8527723	Isolated at PHE Colindale, UK
198	PHE	CB0089	Clostridium botulinum	SRR8980911	A5B2	wound	UK	2004	47	20	8	25	13	10	15	12	SWTO00000000	SRR8980911	Isolated at PHE Colindale, UK
199	PHE	CB0454	Clostridium botulinum	SRR8527692	A5B2	wound	UK	2004	47	20	8	25	13	10	15	12	SGNH00000000	SRR8527692	Isolated at PHE Colindale, UK
200	PHE	CB0462	Clostridium botulinum	SRR8527750	A5B2	wound	UK	2004	47	20	8	25	13	10	15	12	SGMQ00000000	SRR8527750	Isolated at PHE Colindale, UK
201	PHE	CB0459	Clostridium botulinum	SRR8527751	A5B2	wound	UK	2004	47	20	8	25	13	10	15	12	SGNC00000000	SRR8527751	Isolated at PHE Colindale, UK
202	PHE	CB0095	Clostridium botulinum	SRR8980992	A5B2	wound	UK	2004	47	20	8	25	13	10	15	12	SWTI00000000	SRR8980992	Isolated at PHE Colindale, UK
203	PHE	CB0463	Clostridium botulinum	SRR8527755	A5B2	wound	UK	2004	47	20	8	25	13	10	15	12	SGMP00000000	SRR8527755	Isolated at PHE Colindale, UK
204	PHE	CB0072	Clostridium botulinum	SRR8980930	A5B2	wound	UK	2004	47	20	8	25	13	10	15	12	SWUF00000000	SRR8980930	Isolated at PHE Colindale, UK
205	PHE	CB0096	Clostridium botulinum	SRR8980993	A5B2	wound	UK	2004	47	20	8	25	13	10	15	12	SWTH00000000	SRR8980993	Isolated at PHE Colindale, UK
206	PHE	CB0464	Clostridium botulinum	SRR8527756	A5B2	wound	UK	2004	47	20	8	25	13	10	15	12	SGMO00000000	SRR8527756	Isolated at PHE Colindale, UK
207	PHE	CB0093	Clostridium botulinum	SRR8980994	A5B2	wound	UK	2004	47	20	8	25	13	10	15	12	SWTK00000000	SRR8980994	Isolated at PHE Colindale, UK
208	PHE	CB0094	Clostridium botulinum	SRR8980995	A5B2	wound	UK	2004	47	20	8	25	13	10	15	12	SWTJ00000000	SRR8980995	Isolated at PHE Colindale, UK
209	Genbank	CB1150	Clostridium botulinum	H04402 065	A5B2	wound	UK	2004	none	20?	8	25	13	10	15	12	FR773526.1	N/A
210	PHE	CB0455	Clostridium botulinum	SRR8527689	A5B2	wound	UK	2004	47	20	8	25	13	10	15	12	SGNG00000000	SRR8527689	Isolated at PHE Colindale, UK
211	PHE	CB0086	Clostridium botulinum	SRR8980914	A5B2	wound	UK	2004	47	20	8	25	13	10	15	12	SWTR00000000	SRR8980914	Isolated at PHE Colindale, UK
212	PHE	CB0555	Clostridium botulinum	SRR8981568	A5B2	wound	UK	2013	47	20	8	25	13	10	15	12	SXAS00000000	SRR8981568	Isolated at PHE Colindale, UK
213	PHE	CB0473	Clostridium botulinum	SRR8527714	A5B2	wound	UK	2006	47	20	8	25	13	10	15	12	SGMF00000000	SRR8527714	Isolated at PHE Colindale, UK
214	IFR	CB0285	Clostridium botulinum	Colworth BL237	A2	non-clinical	UK	before 1973	28	14	11	14	12	10	7	8	SXGK00000000	SRR8981457	P. Barrett, Unilever Research, UK (2014)
215	PHE	CB0579	Clostridium botulinum	F1904/97	A2	non-clinical	UK	1997	28	14	11	14	12	10	7	8	SGJJ00000000	SRR8527717	Isolated at PHE Colindale, UK
216	Genbank	CB1171	Clostridium botulinum	Mauritius	A2	foodborne	Mauritius	1955	28	14	11	14	12	10	7	8	CP013849.1	N/A
217	IFR	CB0165	Clostridium botulinum	NCTC 9837 (2)	A2	foodborne	Mauritius	1955	28	14	11	14	12	10	7	8	SWQY00000000	SRR8981312	P. Barrett, Unilever Research, UK (2014)
218	IFR	CB0104	Clostridium botulinum	NCTC 9837	A2	foodborne	Mauritius	1955	28	14	11	14	12	10	7	8	SWSZ00000000	SRR8980982	NCTC (2005)
219	IFR	CB0585	Clostridium botulinum	IFR 16/622	A2	non-clinical	Uganda	2015	28	14	11	14	12	10	7	8	SXAR00000000	SRR8981569	Isolated at Institute of Food Research, Norwich, UK
220	Genbank	CB1122	Clostridium botulinum	CDC_53174	A2	unknown	unknown	unknown	28	14	11	14	12	10	7	8	CP013247.1	N/A
221	IFR	CB0149	Clostridium botulinum	IFR 15/031	A2	non-clinical	Uganda	2015	28	14	11	14	12	10	7	8	SWRL00000000	SRR8981274	Isolated at Institute of Food Research, Norwich, UK
222	IFR	CB0366	Clostridium botulinum	IFR 18/090	B2	unknown	unknown	unknown	none	14	17	24	12	10	7	8	SXDX00000000	SRR8981529
223	IFR	CB0152	Clostridium botulinum	IFR 15/034	B2	non-clinical	Uganda	2015	none	14	17	24	12	10	7	8	SWRJ00000000	SRR8981276	Isolated at Institute of Food Research, Norwich, UK
224	IFR	CB0151	Clostridium botulinum	IFR 15/033	B2	non-clinical	Uganda	2015	none	14	17	24	12	10	7	8	SWRK00000000	SRR8981277	Isolated at Institute of Food Research, Norwich, UK
225	Genbank	CB1037	Clostridium botulinum	A2 117	A2	foodborne	Italy	1996	none	14	18	24	13	10	7	8	AUYW01	N/A
226	IFR	CB0601	Clostridium botulinum	IFR 18/141	NT	unknown	unknown	unknown	none	14	16	24	13	10	7	~8	SXAE00000000	SRR8981605
227	Genbank	CB1148	Clostridium botulinum	F 357	F8	foodborne	Italy	2005	none	19	~15	~14	~8	10	7	~18	AUZC01	N/A
228	PHE	CB0487	Clostridium botulinum	SRR8527731	B2	Infant	Greece	2009	none	13	8	~24	16	10	11	9	SGNA00000000	SRR8527731	Isolated at PHE Colindale, UK
229	Genbank	CB1068	Clostridium botulinum	B2 275	B2	wound	Italy	2004	none	13	8	~24	16	10	11	9	AUYX01	N/A
230	Genbank	CB1038	Clostridium botulinum	A2B3 87	A2B3	foodborne	Italy	1995	38	13	15	23	16	10	11	9	AUZB01	N/A
231	IFR	CB0008	Clostridium botulinum	IFR 18/002	NT	unknown	unknown	unknown	56	13	8	31	22	10	11	18	SWWH00000000	SRR8981006
232	IFR	CB0092	Clostridium botulinum	IFR 18/018	NT	unknown	unknown	unknown	none	13	8	7	13	10	15	18	SWTL00000000	SRR8980918
233	PHE	CB0491	Clostridium botulinum	SRR8527678	B3	wound	UK	2009	none	13	8	~40	13	10	11	9	SGMX00000000	SRR8527678	Isolated at PHE Colindale, UK
234	PHE	CB0489	Clostridium botulinum	SRR8527727	B3	wound	UK	2009	none	13	8	~40	13	10	11	9	SGMY00000000	SRR8527727	Isolated at PHE Colindale, UK
235	PHE	CB0490	Clostridium botulinum	SRR8527728	B3	wound	UK	2009	none	13	8	~40	13	10	11	9	SGNS00000000	SRR8527728	Isolated at PHE Colindale, UK
236	PHE	CB0488	Clostridium botulinum	SRR8527732	B3	wound	UK	2009	none	13	8	~40	13	10	11	9	SGMZ00000000	SRR8527732	Isolated at PHE Colindale, UK
237	IFR	CB0337	Clostridium botulinum	IFR 18/076	A1	unknown	unknown	unknown	1	13	6	13	10	9	8	9	SXEY00000000	SRR8981409
238	IFR	CB0161	Clostridium botulinum	NCTC 3805	A1	non-clinical	USA	1919	1	13	6	13	10	9	8	9	SWRC00000000	SRR8981316	P. Barrett, Unilever Research, UK (2014)
239	IFR	CB0326	Clostridium botulinum	213	A1	unknown	unknown	before 1970	1	13	6	13	10	9	8	9	SXFF00000000	SRR8981425	P. Barrett, Unilever Research, UK (2014)
240	IFR	CB0664	Clostridium botulinum	NCTC 3806 (2)	A1	foodborne	USA	1920s	1	13	6	13	10	9	8	9	SWXU00000000	SRR8981570	NCTC (1993)
241	IFR	CB0590	Clostridium botulinum	NCTC 3805 (2)	A1	non-clinical	USA	1919	1	13	6	13	10	9	8	9	SXAP00000000	SRR8981563	NCTC (1981)
242	IFR	CB0351	Clostridium botulinum	397/5	A1	unknown	unknown	unknown	1	13	6	13	10	9	8	9	SXEM00000000	SRR8981486	P. Barrett, Unilever Research, UK (2014)
243	IFR	CB0605	Clostridium botulinum	IFR 18/142	A1	unknown	unknown	unknown	1	13	6	13	10	9	8	9	SXAA00000000	SRR8981612
244	IFR	CB0322	Clostridium botulinum	3805	A1	unknown	unknown	unknown	1	13	6	13	10	9	8	9	SXFI00000000	SRR8981426	P. Barrett, Unilever Research, UK (2014)
245	IFR	CB0226	Clostridium botulinum	765	A1	non-clinical	Sweden	before 1971	1	13	6	13	10	9	8	9	SWOS00000000	SRR8981437	P. Barrett, Unilever Research, UK (2014)
246	IFR	CB0592	Clostridium botulinum	VL1	A1	non-clinical	Netherlands	1970s	1	13	6	13	10	9	8	9	SXAN00000000	SRR8981565	J. Crowther, Unilever Research, UK (1981)
247	IFR	CB0403	Clostridium botulinum	IFR 18/107	A1	unknown	unknown	unknown	1	13	6	13	10	9	8	9	SXCT00000000	SRR8981460
248	IFR	CB0401	Clostridium botulinum	IFR 18/105	A1	unknown	unknown	unknown	1	13	6	13	10	9	8	9	SXCV00000000	SRR8981464
249	IFR	CB0158	Clostridium botulinum	62A	A1	unknown	unknown	unknown	1	13	6	13	10	9	8	9	SWRF00000000	SRR8981272	P. Barrett, Unilever Research, UK (2014)
250	IFR	CB0589	Clostridium botulinum	62A (2)	A1	unknown	unknown	before 1970	1	13	6	13	10	9	8	9	SXAQ00000000	SRR8981562	J. Crowther, Unilever Research, UK (1981)
251	Genbank	CB1137	Clostridium botulinum	CFSAN064329	A1	unknown	unknown	unknown	1	13	6	13	10	9	8	9	CP028859.1, plasmid CP028860.1	N/A
252	IFR	CB0655	Clostridium botulinum	62A (3)	A1	unknown	unknown	unknown	1	13	6	13	10	9	8	9	SWYD00000000	SRR8981647	T. Roberts, Institute of Food Research, UK (1993)
253	IFR	CB0162	Clostridium botulinum	NCTC 3806	A1	foodborne	USA	1920s	1	13	6	13	10	9	8	9	SWRB00000000	SRR8981317	P. Barrett, Unilever Research, UK (2014)
254	IFR	CB0196	Clostridium botulinum	IFR 18/027	A1	unknown	unknown	unknown	1	13	6	13	10	9	8	9	SWPU00000000	SRR8981327
255	IFR	CB0630	Clostridium botulinum	FT30	A1	unknown	unknown	unknown	1	13	6	13	10	9	8	9	SWZC00000000	SRR8981634	L. Taylor, Torry, UK (1993)
256	Genbank	CB1053	Clostridium botulinum	ATCC 25763	A1	unknown	unknown	unkown	1	13	6	13	10	9	8	9	LHUL01	N/A
257	IFR	CB0645	Clostridium botulinum	ATCC 25763	A1	unknown	unknown	unknown	1	13	6	13	10	9	8	9	SWYN00000000	SRR8981638	L. Taylor, Torry, UK (1993)
258	Genbank	CB1186	Clostridium botulinum	Prevot Dewping	A1	unknown	unknown	unknown	1	13	6	13	10	9	8	9	LFOV01	N/A
259	Genbank	CB1185	Clostridium botulinum	Prevot 910	A1	non-clinical	France	1953	1	13	6	13	10	9	8	9	LFOU01	N/A
260	IFR	CB0669	Clostridium botulinum	CDC 1690	A1	foodborne	USA	1977	1	13	6	13	10	9	8	9	SWXP00000000	SRR8981584	A. East, Institute of Food Research, UK (1997)
261	IFR	CB0376	Clostridium botulinum	IFR 16/362	A1	unknown	unknown	unknown	1	13	6	13	10	9	8	9	SXDO00000000	SRR8981491	P. Barrett, Unilever Research, UK (2014)
262	Genbank	CB1184	Clostridium botulinum	Prevot 697B	A1	non-clinical	Sweden	1952	1	13	6	13	10	9	8	9	LFOW01	N/A
263	IFR	CB0159	Clostridium botulinum	NCTC 387	A1	unknown	unknown	unknown	1	13	6	13	10	9	8	9	SWRE00000000	SRR8981279	P. Barrett, Unilever Research, UK (2014)
264	IFR	CB0347	Clostridium botulinum	887	A1	unknown	unknown	unknown	1	13	6	13	10	9	8	9	SXEQ00000000	SRR8981482	P. Barrett, Unilever Research, UK (2014)
265	Genbank	CB1055	Clostridium botulinum	ATCC 449	A1	unknown	unknown	unknown	1	13	6	13	10	9	8	9	LFOO01	N/A
266	Genbank	CB1051	Clostridium botulinum	ATCC 19397	A1	unknown	unknown	before 1947	1	13	6	13	10	9	8	9	CP000726.1	N/A
267	IFR	CB0312	Clostridium botulinum	4979	A1	unknown	unknown	unknown	1	13	6	13	10	9	8	9	SXFP00000000	SRR8981416	P. Barrett, Unilever Research, UK (2014)
268	IFR	CB0666	Clostridium botulinum	NCTC 7272 (3)	A1	unknown	unknown	before 1947	1	13	6	13	10	9	8	9	SWXS00000000	SRR8981587	A. East, Institute of Food Research, UK (1997)
269	IFR	CB0164	Clostridium botulinum	NCTC 7272	A1	unknown	unknown	before 1947	1	13	6	13	10	9	8	9	SWQZ00000000	SRR8981319	P. Barrett, Unilever Research, UK (2014)
270	IFR	CB0163	Clostridium botulinum	NCTC 4587	A1	unknown	USA	1930s	1	13	6	13	10	9	8	9	SWRA00000000	SRR8981318	P. Barrett, Unilever Research, UK (2014)
271	IFR	CB0670	Clostridium botulinum	NCTC 7272 (4)	A1	unknown	unknown	before 1947	1	13	6	13	10	9	8	9	SWXO00000000	SRR8981583	M. Wictome, CAMR, UK (1997)
272	IFR	CB0424	Clostridium botulinum	CN 5008	A1	unknown	unknown	unknown	1	13	6	13	10	9	8	9	SXCC00000000	SRR8981541	P. Barrett, Unilever Research, UK (2014)
273	IFR	CB0191	Clostridium botulinum	1192A	A1	non-clinical	USA	before 1961	1	13	6	13	10	9	8	9	SWPY00000000	SRR8981323	P. Barrett, Unilever Research, UK (2014)
274	IFR	CB0411	Clostridium botulinum	CN 7236	A1	unknown	unknown	unknown	1	13	6	13	10	9	8	9	SXCM00000000	SRR8981472	P. Barrett, Unilever Research, UK (2014)
275	IFR	CB0663	Clostridium botulinum	NCTC 7272 (2)	A1	unknown	unknown	before 1947	1	13	6	13	10	9	8	9	SWXV00000000	SRR8981577	NCTC (1993)
276	Genbank	CB1156	Clostridium botulinum	Hall	A1	foodborne	USA	unknown	1	13	6	13	10	9	8	9	CP000727.1	N/A
277	Genbank	CB1135	Clostridium botulinum	CFSAN002369	A1	unknown	unknown	unknown	none	21?	6	13	10	9	8	9	AQPV01	N/A
278	IFR	CB0611	Clostridium botulinum	16037	A1	foodborne	USA	1974	1	13	6	13	10	9	8	9	SWZU00000000	SRR8981610	Leatherhead Food RA (1981)
279	Genbank	CB1142	Clostridium botulinum	DFPST0029	A1	foodborne	USA	2015	1	13	6	13	10	9	8	9	CP028842.1	N/A
280	IFR	CB0002	Clostridium botulinum	ATCC 3502	A1	foodborne	USA	1920s	9	13	6	9	10	9	8	9	SWWL00000000	SRR8981002	H. Tranter, CAMR, UK (2000)
281	IFR	CB0369	Clostridium botulinum	IFR 18/091	A1	unknown	unknown	unknown	9	13	6	9	10	9	8	9	SXDU00000000	SRR8981493
282	IFR	CB0433	Clostridium botulinum	39 KA	A1	non-clinical	Kazakhstan	2015	9	13	6	9	10	9	8	9	SXBT00000000	SRR8981555	T. Grenda, NVRI, Pulawy, Poland (2016)
283	Genbank	CB1054	Clostridium botulinum	ATCC 3502	A1	foodborne	USA	1920s	9	13	6	9	10	9	8	9	AM412317.1, plasmid AM412318.1	N/A
284	Genbank	CB1134	Clostridium botulinum	CFSAN002367	A1	foodborne	USA	unknown	none	21?	6	13	10	9	8	9	AQPT01	N/A
285	Genbank	CB1225	Clostridium botulinum	VPI 7124	A1	non-clinical	USA	unknown	1	13	6	13	10	9	8	9	LFRD01	N/A
286	Genbank	CB1044	Clostridium botulinum	AM1295	A1	unknown	unknown	unknown	1	13	6	13	10	9	8	9	LFPI01	N/A
287	IFR	CB0190	Clostridium botulinum	33A	A1	non-clinical	USA	before 1961	1	13	6	13	10	9	8	9	SWPZ00000000	SRR8981331	P. Barrett, Unilever Research, UK (2014)
288	Genbank	CB1173	Clostridium botulinum	McClung 844	A1	unknown	unknown	unknown	1	13	6	13	10	9	8	9	LFOY01	N/A
289	Genbank	CB1050	Clostridium botulinum	ATCC 17862	A1	unknown	USA	1935	1	13	6	13	10	9	8	9	LGIK01	N/A
290	Genbank	CB1162	Clostridium botulinum	KF Meyer 33	A1	foodborne	USA	1920	1	13	6	13	10	9	8	9	LFOZ01	N/A
291	Genbank	CB1194	Clostridium botulinum	SU0305	B2	non-clinical	Argentina	unknown	92	13	32	13	10	9	8	9	MWIW01	N/A
292	Genbank	CB1072	Clostridium botulinum	B305	B2	non-clinical	Argentina	unknown	92	13	32	13	10	9	8	9	CP013850.1, plasmids CP013851.1, CP013852.1	N/A
293	Genbank	CB1073	Clostridium botulinum	B515	B2	non-clinical	Argentina	unknown	92	13	32	13	10	9	8	9	CP014219.1, plasmids CP014220.1, CP014221.1, CP014218.1	N/A
294	Genbank	CB1074	Clostridium botulinum	B609	B2	non-clinical	Argentina	unknown	92	13	32	13	10	9	8	9	CP014174.1, plasmids CP014172.1, CP014173.1	N/A
295	IFR	CB0631	Clostridium botulinum	CDC 7827	B2	infant	USA	1991	none	13	8	7	10	9	8	9	SWZB00000000	SRR8981633	C. Hatheway, CDC, USA (1993)
296	Genbank	CB1075	Clostridium botulinum	B742	B2	non-clinical	Argentina	unknown	none	13	8	7	10	9	8	9	CP013843.1	N/A
297	Genbank	CB1205	Clostridium botulinum	SU1033	NT	non-clinical	Argentina	1998	none	13	8	13	10	9	8	9	MWJH01	N/A
298	Genbank	CB1170	Clostridium botulinum	Man216	F4	unknown	Argentina	N/A	none	13	10	13	10	9	8	9	MWIZ01	N/A
299	IFR	CB0112	Clostridium botulinum	IFR 18/019	B2	unknown	unknown	unknown	67	10	10	12	10	9	8	7	SWSV00000000	SRR8980986
300	PHE	CB0108	Clostridium botulinum	2045/98	B2	foodborne	UK	1998	67	10	10	12	10	9	8	7	SWSW00000000	SRR8980987	Isolated at PHE Colindale, UK
301	IFR	CB0129	Clostridium botulinum	IFR 12/025	B2	non-clinical	UK	2012	none	10	10	12	~10	9	8	7	SWSF00000000	SRR8981358	Isolated at Institute of Food Research, Norwich, UK
302	Genbank	CB1066	Clostridium botulinum	B2 128	B2	infant	Italy	1998	67	10	10	12	10	9	8	7	AUYU01	N/A
303	IFR	CB0602	Clostridium botulinum	BL81/25	B2	unknown	unknown	unknown	67	10	10	12	10	9	8	7	SXAD00000000	SRR8981606	Leatherhead Food RA (1981)
304	Genbank	CB1070	Clostridium botulinum	B2 433	B2	infant	Italy	2009	none	~13	~8	12	10	9	8	7	AUYZ01	N/A
305	IFR	CB0126	Clostridium botulinum	IFR 12/022	B2	non-clinical	UK	2012	19	13	10	12	10	9	8	7	SWSI00000000	SRR8981281	Isolated at Institute of Food Research, Norwich, UK
306	Genbank	CB1004	Clostridium botulinum	111	B2 BontX	infant	Japan	unknown	19	13	10	12	10	9	8	7	AP014696.1	N/A
307	Genbank	CB1218	Clostridium botulinum	SU1575NT	NT	non-clinical	Argentina	1999	none	13	10	7	10	9	~8	9	LFPP01	N/A
308	PHE	CB0548	Clostridium botulinum	SRR8527766	A1	Foodborne	UK	2011	19	13	10	12	10	9	8	7	SGNO00000000	SRR8527766	Isolated at PHE Colindale, UK
309	PHE	CB0545	Clostridium botulinum	SRR8527764	A1	Foodborne	UK	2011	19	13	10	12	10	9	8	7	SGKL00000000	SRR8527764	Isolated at PHE Colindale, UK
310	PHE	CB0547	Clostridium botulinum	SRR8527763	A1	Foodborne	UK	2011	19	13	10	12	10	9	8	7	SGKK00000000	SRR8527763	Isolated at PHE Colindale, UK
311	PHE	CB0544	Clostridium botulinum	SRR8527761	A1	Foodborne	UK	2011	19	13	10	12	10	9	8	7	SGKM00000000	SRR8527761	Isolated at PHE Colindale, UK
312	PHE	CB0542	Clostridium botulinum	SRR8527762	A1	Foodborne	UK	2011	19	13	10	12	10	9	8	7	SGKN00000000	SRR8527762	Isolated at PHE Colindale, UK
313	Genbank	CB1161	Clostridium botulinum	KF Meyer 126	A1	foodborne	USA	1921	19	13	10	12	10	9	8	7	LFOT01	N/A
314	IFR	CB0658	Clostridium botulinum	96A	A1	unknown	unknown	unknown	none	~8	6	13	~5	9	8	9	SWYA00000000	SRR8981572	T. Roberts, Institute of Food Research, UK (1993)
315	IFR	CB0343	Clostridium botulinum	751/1	B1	unknown	unknown	unknown	30	13	6	16	10	9	9	9	SXEU00000000	SRR8981405	P. Barrett, Unilever Research, UK (2014)
316	IFR	CB0368	Clostridium botulinum	751	B1	unknown	unknown	unknown	30	13	6	16	10	9	9	9	SXDV00000000	SRR8981494	P. Barrett, Unilever Research, UK (2014)
317	IFR	CB0350	Clostridium botulinum	1356/R	B1	unknown	unknown	unknown	30	13	6	16	10	9	9	9	SXEN00000000	SRR8981481	P. Barrett, Unilever Research, UK (2014)
318	IFR	CB0410	Clostridium botulinum	IFR 18/111	B1	unknown	unknown	unknown	30	13	6	16	10	9	9	9	SXCN00000000	SRR8981475
319	IFR	CB0377	Clostridium botulinum	6506C	B1	unknown	unknown	unknown	30	13	6	16	10	9	9	9	SXDN00000000	SRR8981490	P. Barrett, Unilever Research, UK (2014)
320	IFR	CB0181	Clostridium botulinum	NCTC 751	B1	non-clinical	USA	1918	30	13	6	16	10	9	9	9	SWQI00000000	SRR8981334	P. Barrett, Unilever Research, UK (2014)
321	IFR	CB0378	Clostridium botulinum	IFR 18/095	B1	unknown	unknown	unknown	30	13	6	16	10	9	9	9	SXDM00000000	SRR8981504
322	IFR	CB0421	Clostridium botulinum	CN 7245	B1	unknown	unknown	unknown	30	13	6	16	10	9	9	9	SXCE00000000	SRR8981543	P. Barrett, Unilever Research, UK (2014)
323	IFR	CB0180	Clostridium botulinum	53B	B1	unknown	unknown	unknown	30	13	6	16	10	9	9	9	SWQJ00000000	SRR8981308	P. Barrett, Unilever Research, UK (2014)
324	Genbank	CB1153	Clostridium botulinum	Hall 80	B1	foodborne	USA	1918	30	13	6	16	10	9	9	9	LFOX01	N/A
325	Genbank	CB1089	Clostridium botulinum	CDC 1656	B1	infant	USA	1977	30	13	6	16	10	9	9	9	MWJE01	N/A
326	Genbank	CB1101	Clostridium botulinum	CDC41370NT	NT	foodborne	Mexico	unknown	none	21?	10	~7	~8	9?	~11	9	LAGJ01	N/A
327	IFR	CB0273	Clostridium botulinum	Colworth BL200	A2	non-clinical	Japan	1971	none	7	8	~20	6	7	4	9	SWNE00000000	SRR8981373	P. Barrett, Unilever Research, UK (2014)
328	IFR	CB0294	Clostridium botulinum	Colworth BL249	A2	non-clinical	UK	1977	none	7	8	~20	6	7	4	9	SXGC00000000	SRR8981448	P. Barrett, Unilever Research, UK (2014)
329	IFR	CB0242	Clostridium botulinum	Colworth BL140	A2	non-clinical	UK	1969	none	7	8	~20	6	7	4	9	SWOC00000000	SRR8981399	P. Barrett, Unilever Research, UK (2014)
330	IFR	CB0167	Clostridium botulinum	Colworth BL10	A2	non-clinical	Canada	before 1970	none	7	8	~20	6	7	4	9	SWQW00000000	SRR8981314	P. Barrett, Unilever Research, UK (2014)
331	IFR	CB0193	Clostridium botulinum	Colworth BL45	A2	non-clinical	UK	before 1970	none	7	8	~20	6	7	4	9	SWPX00000000	SRR8981322	P. Barrett, Unilever Research, UK (2014)
332	IFR	CB0272	Clostridium botulinum	Colworth BL198	A2	non-clinical	Japan	1971	none	7	8	~20	6	7	4	9	SWNF00000000	SRR8981372	P. Barrett, Unilever Research, UK (2014)
333	IFR	CB0275	Clostridium botulinum	IFR 18/054	A2	unknown	unknown	unknown	none	7	8	~20	6	7	4	9	SWND00000000	SRR8981378
334	IFR	CB0222	Clostridium botulinum	IFR 18/038	A2	unknown	unknown	unknown	none	7	8	~20	6	7	4	9	SWOW00000000	SRR8981349
335	IFR	CB0243	Clostridium botulinum	Colworth BL141	A2	non-clinical	UK	1969	none	7	8	~20	6	7	4	9	SWOB00000000	SRR8981398	P. Barrett, Unilever Research, UK (2014)
336	IFR	CB0188	Clostridium botulinum	IFR 18/025	A2	unknown	unknown	unknown	none	7	8	~20	6	7	4	9	SWQB00000000	SRR8981337
337	IFR	CB0591	Clostridium botulinum	ZK3 (3)	A2	non-clinical	UK	1950s	none	7	8	~20	6	7	4	9	SXAO00000000	SRR8981564	J. Crowther, Unilever Research, UK (1981)
338	IFR	CB0168	Clostridium botulinum	Colworth BL12	A2	non-clinical	Canada	before 1970	none	7	8	~20	6	7	4	9	SWQV00000000	SRR8981315	P. Barrett, Unilever Research, UK (2014)
339	IFR	CB0170	Clostridium botulinum	Colworth BL14	A2	non-clinical	Canada	before 1970	none	7	8	~20	6	7	4	9	SWQT00000000	SRR8981311	P. Barrett, Unilever Research, UK (2014)
340	IFR	CB0288	Clostridium botulinum	Colworth BL242	A2	non-clinical	Denmark	before 1974	none	7	8	~20	6	7	4	9	SXGI00000000	SRR8981459	P. Barrett, Unilever Research, UK (2014)
341	IFR	CB0203	Clostridium botulinum	Colworth BL69	A2	non-clinical	UK	before 1970	none	7	8	~20	6	7	4	9	SWPO00000000	SRR8981260	P. Barrett, Unilever Research, UK (2014)
342	IFR	CB0175	Clostridium botulinum	Colworth BL19	A2	non-clinical	unknown	before 1970	none	7	8	~20	6	7	4	9	SWQO00000000	SRR8981307	P. Barrett, Unilever Research, UK (2014)
343	IFR	CB0177	Clostridium botulinum	Colworth BL21	A2	non-clinical	unknown	before 1970	none	7	8	~20	6	7	4	9	SWQM00000000	SRR8981305	P. Barrett, Unilever Research, UK (2014)
344	IFR	CB0293	Clostridium botulinum	Colworth BL248	A2	non-clinical	UK	1976	none	7	8	~20	6	7	4	9	SXGD00000000	SRR8981447	P. Barrett, Unilever Research, UK (2014)
345	IFR	CB0172	Clostridium botulinum	Colworth BL16	A2	non-clinical	Japan	before 1970	none	7	8	~20	6	7	4	9	SWQR00000000	SRR8981302	P. Barrett, Unilever Research, UK (2014)
346	IFR	CB0174	Clostridium botulinum	Colworth BL18	A2	non-clinical	unknown	before 1970	none	7	8	~20	6	7	4	9	SWQP00000000	SRR8981300	P. Barrett, Unilever Research, UK (2014)
347	IFR	CB0446	Clostridium botulinum	AZK3	A2	non-clinical	unknown	unknown	none	7	8	~20	6	7	4	9	SXBG00000000	SRR8981511	T. Grenda, NVRI, Pulawy, Poland (2016)
348	IFR	CB0189	Clostridium botulinum	Colworth BL38	A2	non-clinical	Denmark	before 1970	none	7	8	~20	6	7	4	9	SWQA00000000	SRR8981330	P. Barrett, Unilever Research, UK (2014)
349	IFR	CB0176	Clostridium botulinum	Colworth BL20	A2	non-clinical	unknown	before 1970	none	7	8	~20	6	7	4	9	SWQN00000000	SRR8981306	P. Barrett, Unilever Research, UK (2014)
350	IFR	CB0068	Clostridium botulinum	IFR 18/016	A2	unknown	unknown	unknown	none	7	8	~20	6	7	4	9	SWUI00000000	SRR8980935
351	IFR	CB0171	Clostridium botulinum	Colworth BL15	A2	non-clinical	Denmark	before 1970	none	7	8	~20	6	7	4	9	SWQS00000000	SRR8981303	P. Barrett, Unilever Research, UK (2014)
352	IFR	CB0292	Clostridium botulinum	Colworth BL247	A2	non-clinical	UK	1975	none	7	8	~20	6	7	4	9	SXGE00000000	SRR8981446	P. Barrett, Unilever Research, UK (2014)
353	IFR	CB0241	Clostridium botulinum	Colworth BL139	A2	non-clinical	UK	1969	none	7	8	~20	6	7	4	9	SWOD00000000	SRR8981392	P. Barrett, Unilever Research, UK (2014)
354	IFR	CB0184	Clostridium botulinum	Colworth BL29	A2	non-clinical	Denmark	before 1970	none	7	8	~20	6	7	4	9	SWQF00000000	SRR8981333	P. Barrett, Unilever Research, UK (2014)
355	IFR	CB0245	Clostridium botulinum	Colworth BL144	A2	non-clinical	UK	1969	none	7	8	~20	6	7	4	9	SWNZ00000000	SRR8981383	P. Barrett, Unilever Research, UK (2014)
356	IFR	CB0202	Clostridium botulinum	Colworth BL36	A2	non-clinical	UK	before 1970	none	7	8	~20	6	7	4	9	SWPP00000000	SRR8981320	P. Barrett, Unilever Research, UK (2014)
357	IFR	CB0286	Clostridium botulinum	IFR 18/059	A2	unknown	unknown	unknown	none	7	8	~20	6	7	4	9	SXGJ00000000	SRR8981456
358	IFR	CB0340	Clostridium botulinum	316	A2	unknown	unknown	unknown	none	7	8	~20	6	7	4	9	SXEW00000000	SRR8981403	P. Barrett, Unilever Research, UK (2014)
359	IFR	CB0289	Clostridium botulinum	Colworth BL243	A2	unknown	unknown	before 1974	none	7	8	~20	6	7	4	9	SXGH00000000	SRR8981458	P. Barrett, Unilever Research, UK (2014)
360	IFR	CB0178	Clostridium botulinum	Colworth BL22	A2	non-clinical	unknown	before 1970	none	7	8	~20	6	7	4	9	SWQL00000000	SRR8981304	P. Barrett, Unilever Research, UK (2014)
361	IFR	CB0199	Clostridium botulinum	Colworth BL65	A2	non-clinical	Denmark	before 1970	none	7	8	~20	6	7	4	9	SWPS00000000	SRR8981329	P. Barrett, Unilever Research, UK (2014)
362	IFR	CB0644	Clostridium botulinum	FT 53	A2	non-clinical	UK	1980s	none	7	8	~20	6	7	4	9	SWYO00000000	SRR8981637	L. Taylor, Torry, UK (1993)
363	IFR	CB0304	Clostridium botulinum	ZK3 (2)	A2	non-clinical	UK	1950s	none	7	8	~20	6	7	4	9	SXFW00000000	SRR8981440	P. Barrett, Unilever Research, UK (2014)
364	IFR	CB0186	Clostridium botulinum	Colworth BL32	A2	non-clinical	Canada	before 1970	none	7	8	~20	6	7	4	9	SWQD00000000	SRR8981339	P. Barrett, Unilever Research, UK (2014)
365	IFR	CB0173	Clostridium botulinum	Colworth BL17	A2	non-clinical	unknown	before 1970	none	7	8	~20	6	7	4	9	SWQQ00000000	SRR8981301	P. Barrett, Unilever Research, UK (2014)
366	IFR	CB0248	Clostridium botulinum	Colworth BL149	A2	non-clinical	UK	1969	none	7	8	~20	6	7	4	9	SWNW00000000	SRR8981386	P. Barrett, Unilever Research, UK (2014)
367	IFR	CB0246	Clostridium botulinum	Colworth BL145	A2	non-clinical	Norway	1969	none	7	8	~20	6	7	4	9	SWNY00000000	SRR8981384	P. Barrett, Unilever Research, UK (2014)
368	IFR	CB0166	Clostridium botulinum	ZK3	A2	non-clinical	UK	1950s	none	7	8	~20	6	7	4	9	SWQX00000000	SRR8981313	P. Barrett, Unilever Research, UK (2014)
369	IFR	CB0169	Clostridium botulinum	Colworth BL13	A2	non-clinical	Canada	before 1970	none	7	8	~20	6	7	4	9	SWQU00000000	SRR8981310	P. Barrett, Unilever Research, UK (2014)
370	IFR	CB0429	Clostridium botulinum	143 B	B2	non-clinical	Poland	2015	13	7	8	8	6	7	4	9	SXBX00000000	SRR8981551	T. Grenda, NVRI, Pulawy, Poland (2016)
371	IFR	CB0444	Clostridium botulinum	B2191	B2	foodborne	unknown	unknown	13	7	8	8	6	7	4	9	SXBI00000000	SRR8981519	T. Grenda, NVRI, Pulawy, Poland (2016)
372	IFR	CB0445	Clostridium botulinum	B2192	B2	foodborne	unknown	unknown	13	7	8	8	6	7	4	9	SXBH00000000	SRR8981518	T. Grenda, NVRI, Pulawy, Poland (2016)
373	IFR	CB0009	Clostridium botulinum	AIP 1837	B2	foodborne	France	1958	13	7	8	8	6	7	4	9	SWWG00000000	SRR8981005	Institut Pasteur, Paris, France (1993) via B.M. Lund
374	IFR	CB0688	Clostridium botulinum	IFR 18/153	NT	unknown	unknown	unknown	63	24	11	33	23	7	16	9	SWXD00000000	SRR8981595
375	Genbank	CB1254	Clostridium botulinum	PA 3679	NT	non-clinical	USA	N/A	63	24	11	33	23	7	16	9	LKKY02	N/A
376	IFR	CB0373	Clostridium botulinum	IFR 18/092	NT	unknown	unknown	unknown	63	24	11	33	23	7	16	9	SXDR00000000	SRR8981498
377	IFR	CB0390	Clostridium botulinum	IFR 18/099	NT	unknown	unknown	unknown	63	24	11	33	23	7	16	9	SXDG00000000	SRR8981502
378	IFR	CB0686	Clostridium botulinum	IFR 18/151	NT	unknown	unknown	unknown	63	24	11	33	23	7	16	9	SWXF00000000	SRR8981593
379	IFR	CB0687	Clostridium botulinum	IFR 18/152	NT	unknown	unknown	unknown	63	24	11	33	23	7	16	9	SWXE00000000	SRR8981594
380	IFR	CB0685	Clostridium botulinum	IFR 18/150	NT	unknown	unknown	unknown	63	24	11	33	23	7	16	9	SWXG00000000	SRR8981592
381	IFR	CB0320	Clostridium botulinum	IFR 18/071	NT	unknown	unknown	unknown	63	24	11	33	23	7	16	9	SXFK00000000	SRR8981428
382	IFR	CB0194	Clostridium botulinum	IFR 18/026	NT	unknown	unknown	unknown	63	24	11	33	23	7	16	9	SWPW00000000	SRR8981325
383	IFR	CB0348	Clostridium botulinum	IFR 18/080	NT	unknown	unknown	unknown	63	24	11	33	23	7	16	9	SXEP00000000	SRR8981483
384	IFR	CB0353	Clostridium botulinum	CN 5009	B1	unknown	unknown	unknown	34	16	12	20	8	10	12	9	SXEK00000000	SRR8981484	P. Barrett, Unilever Research, UK (2014)
385	IFR	CB0244	Clostridium botulinum	BL 143	B1	non-clinical	UK	1969	34	16	12	20	8	10	12	9	SWOA00000000	SRR8981382	P. Barrett, Unilever Research, UK (2014)
386	IFR	CB0001	Clostridium botulinum	NCTC 7273	B1	unknown	unknown	before 1947	34	16	12	20	8	10	12	9	SWWM00000000	SRR8981003	V. Broussolle, INRA, Avignon, France (2000)
387	IFR	CB0646	Clostridium botulinum	FT 239	B1	non-clinical	UK	1990s	34	16	12	20	8	10	12	9	SWYM00000000	SRR8981650	L. Taylor, Torry, UK (1993)
388	IFR	CB0648	Clostridium botulinum	NCIB 4301	B1	unknown	unknown	unknown	34	16	12	20	8	10	12	9	SWYK00000000	SRR8981652	L. Taylor, Torry, UK (1993)
389	Genbank	CB1182	Clostridium botulinum	Okra	B1	foodborne	USA	unknown	34	16	12	20	8	10	12	9	CP000939.1, plasmid CP000940.1	N/A
390	IFR	CB0212	Clostridium botulinum	Colworth BL86	B1	non-clinical	UK	before 1971	34	16	12	20	8	10	12	9	SWPF00000000	SRR8981269	P. Barrett, Unilever Research, UK (2014)
391	IFR	CB0425	Clostridium botulinum	CN 5009 (2)	B1	unknown	unknown	unknown	34	16	12	20	8	10	12	9	SXCB00000000	SRR8981540	P. Barrett, Unilever Research, UK (2014)
392	IFR	CB0613	Clostridium botulinum	BL 143 (2)	B1	non-clinical	UK	1969	34	16	12	20	8	10	12	9	SWZS00000000	SRR8981616	J. Crowther, Unilever Research, UK (1986)
393	IFR	CB0247	Clostridium botulinum	Colworth BL147	B1	non-clinical	UK	1969	34	16	12	20	8	10	12	9	SWNX00000000	SRR8981385	P. Barrett, Unilever Research, UK (2014)
394	IFR	CB0354	Clostridium botulinum	4301B	B1	unknown	unknown	unknown	34	16	12	20	8	10	12	9	SXEJ00000000	SRR8981485	P. Barrett, Unilever Research, UK (2014)
395	IFR	CB0327	Clostridium botulinum	5009	B1	unknown	unknown	before 1975	34	16	12	20	8	10	12	9	SXFE00000000	SRR8981422	P. Barrett, Unilever Research, UK (2014)
396	IFR	CB0250	Clostridium botulinum	Colworth 152	B1	non-clinical	UK	1970	34	16	12	20	8	10	12	9	SWNU00000000	SRR8981388	P. Barrett, Unilever Research, UK (2014)
397	IFR	CB0609	Clostridium botulinum	ATCC 2743	B1	unknown	unknown	unknown	34	16	12	20	8	10	12	9	SWZW00000000	SRR8981608	ATCC (1981)
398	IFR	CB0610	Clostridium botulinum	IFR 18/143	NT	unknown	unknown	unknown	34	16	12	20	8	10	12	9	SWZV00000000	SRR8981607
399	IFR	CB0614	Clostridium botulinum	BL 150	B1	non-clinical	Norway	1970	none	16	12	20	~8	10	12	9	SWZR00000000	SRR8981615	J. Crowther, Unilever Research, UK (1986)
400	IFR	CB0440	Clostridium botulinum	IFR 18/125	NT	unknown	unknown	unknown	34	16	12	20	8	10	12	9	SXBM00000000	SRR8981515
401	IFR	CB0183	Clostridium botulinum	NCTC 7273 (2)	B1	unknown	unknown	before 1947	34	16	12	20	8	10	12	9	SWQG00000000	SRR8981332	P. Barrett, Unilever Research, UK (2014)
402	IFR	CB0418	Clostridium botulinum	CN 7242	B1	unknown	unknown	unknown	34	16	12	20	8	10	12	9	SXCH00000000	SRR8981546	P. Barrett, Unilever Research, UK (2014)
403	IFR	CB0624	Clostridium botulinum	CDC 15044	B1	foodborne	USA	1973	34	16	12	20	8	10	12	9	SWZI00000000	SRR8981625	C. Hatheway, CDC, USA (1987)
404	IFR	CB0660	Clostridium botulinum	3807/1	B7	unknown	unknown	unknown	34	16	12	20	8	10	12	9	SWXY00000000	SRR8981578	T. Roberts, Institute of Food Research, UK (1993)
405	IFR	CB0267	Clostridium botulinum	IFR 18/052	B7	unknown	unknown	unknown	34	16	12	20	8	10	12	9	SWNK00000000	SRR8981362
406	IFR	CB0200	Clostridium botulinum	IFR 18/029	B7	unknown	unknown	unknown	34	16	12	20	8	10	12	9	SWPR00000000	SRR8981328
407	IFR	CB0647	Clostridium botulinum	FT243	B7	unknown	unknown	unknown	34	16	12	20	8	10	12	9	SWYL00000000	SRR8981649	L. Taylor, Torry, UK (1993)
408	IFR	CB0182	Clostridium botulinum	NCTC 3807	B7	non-clinical	USA	1921	34	16	12	20	8	10	12	9	SWQH00000000	SRR8981335	P. Barrett, Unilever Research, UK (2014)
409	Genbank	CB1133	Clostridium botulinum	CFSAN001628	B7	non-clinical	USA	2008	34	16	12	20	8	10	12	9	AMXJ02	N/A
410	IFR	CB0240	Clostridium botulinum	ATCC 438	B1	unknown	unknown	before 1971	34	16	12	20	8	10	12	9	SWOE00000000	SRR8981393	P. Barrett, Unilever Research, UK (2014)
411	IFR	CB0415	Clostridium botulinum	IFR 18/114	NT	unknown	unknown	unknown	34	16	12	20	8	10	12	9	SXCJ00000000	SRR8981471
412	IFR	CB0650	Clostridium botulinum	Walls 8G (3)	F1	non-clinical	USA	1968	88	34	11	20	8	10	10	9	SWYI00000000	SRR8981654	H. Tranter, CAMR, UK (1993)
413	IFR	CB0325	Clostridium botulinum	Langeland	F1	foodborne	Denmark	1960	88	34	11	20	8	10	10	9	SXFG00000000	SRR8981424	P. Barrett, Unilever Research, UK (2014)
414	IFR	CB0674	Clostridium botulinum	IFR 18/146	F1	unknown	unknown	unknown	88	34	11	20	8	10	10	9	SWXK00000000	SRR8981589
415	IFR	CB0649	Clostridium botulinum	Walls 8G (2)	F1	non-clinical	USA	1968	88	34	11	20	8	10	10	9	SWYJ00000000	SRR8981651	H. Tranter, CAMR, UK (1993)
416	IFR	CB0661	Clostridium botulinum	FT 42-2	F1	unknown	unknown	unknown	88	34	11	20	8	10	10	9	SWXX00000000	SRR8981579	T. Roberts, Institute of Food Research, UK (1993)
417	Genbank	CB1166	Clostridium botulinum	Langeland	F1	foodborne	Denmark	1960	88	34	11	20	8	10	10	9	CP000728.1, plasmid CP000729.1	N/A
418	IFR	CB0653	Clostridium botulinum	Walls 8G (4)	F1	non-clinical	USA	1968	88	34	11	20	8	10	10	9	SWYF00000000	SRR8981655	P. McClure, Unilever Research, UK (1993)
419	Genbank	CB1226	Clostridium botulinum	Walls 8G	F1	non-clinical	USA	1968	88	34	11	20	8	10	10	9	LBFH01	N/A
420	IFR	CB0269	Clostridium botulinum	Walls 8G	F1	non-clinical	USA	1968	88	34	11	20	8	10	10	9	SWNI00000000	SRR8981360	P. Barrett, Unilever Research, UK (2014)
421	Genbank	CB1149	Clostridium botulinum	230613	F1	unknown	China	1970s	88	34	11	20	8	10	10	9	CP002011.1, plasmid CP002012.1	N/A
422	IFR	CB0654	Clostridium botulinum	FT 14	F1	foodborne	Denmark	1960	88	34	11	20	8	10	10	9	SWYE00000000	SRR8981648	P. McClure, Unilever Research, UK (1993)
423	IFR	CB0651	Clostridium botulinum	Langeland (2)	F1	foodborne	Denmark	1960	88	34	11	20	8	10	10	9	SWYH00000000	SRR8981653	NCTC (1993)
424	IFR	CB0652	Clostridium botulinum	FT 15	F1	foodborne	Denmark	1960	88	34	11	20	8	10	10	9	SWYG00000000	SRR8981656	P. McClure, Unilever Research, UK (1993)
425	IFR	CB0405	Clostridium botulinum	5052	F1	foodborne	Denmark	1960	88	34	11	20	8	10	10	9	SXCR00000000	SRR8981479	P. Barrett, Unilever Research, UK (2014)
426	Genbank	CB1167	Clostridium botulinum	Loch Maree	A3	foodborne	UK	1922	3	3	3	5	2	3	3	3	CP000962.1, plasmid CP000963.1	N/A
427	IFR	CB0643	Clostridium botulinum	NCTC 2012 (3)	A3	foodborne	UK	1922	3	3	3	5	2	3	3	3	SWYP00000000	SRR8981642	L. Taylor, Torry, UK (1993)
428	IFR	CB0185	Clostridium botulinum	Colworth BL30	A3	non-clinical	UK	before 1970	3	3	3	5	2	3	3	3	SWQE00000000	SRR8981338	P. Barrett, Unilever Research, UK (2014)
429	IFR	CB0103	Clostridium botulinum	NCTC 2012	A3	foodborne	UK	1922	3	3	3	5	2	3	3	3	SWTA00000000	SRR8980983	NCTC (2005)
430	IFR	CB0656	Clostridium botulinum	NCTC 2012 (4)	A3	foodborne	UK	1922	none	3	3	5	~2	3	3	3	SWYC00000000	SRR8981574	NCTC (1993)
431	IFR	CB0409	Clostridium botulinum	IFR 18/110	NT	unknown	unknown	unknown	3	3	3	5	2	3	3	3	SXCO00000000	SRR8981474
432	IFR	CB0160	Clostridium botulinum	NCTC 2012 (2)	A3	foodborne	UK	1922	3	3	3	5	2	3	3	3	SWRD00000000	SRR8981278	P. Barrett, Unilever Research, UK (2014)
433	Genbank	CB1039	Clostridium botulinum	A2B7 92	A2B7	foodborne	Italy	1993	none	-	~3	~40	~2	~3	~10	7?	AUZA01	N/A
434	PHE	CB0556	Clostridium botulinum	SRR8527660	B5F2	Infant	UK	2013	14	5	2	2	4	2	5	5	SGNM00000000	SRR8527660	Isolated at PHE Colindale, UK
435	PHE	CB0554	Clostridium botulinum	SRR8527659	B5F2	Infant	UK	2013	14	5	2	2	4	2	5	5	SGKF00000000	SRR8527659	Isolated at PHE Colindale, UK
436	Genbank	CB1084	Clostridium botulinum	Bf	B5F2	infant	unknown	N/A	14	5	2	2	4	2	5	5	ABDP01	N/A
437	PHE	CB0582	Clostridium botulinum	F2534/89	B5F2	Foodborne	UK	1989	14	5	2	2	4	2	5	5	SGJI00000000	SRR8527718	Isolated at PHE Colindale, UK
438	Genbank	CB1065	Clostridium botulinum	An436	B5F2	infant	Sweden	unknown	14	5	2	2	4	2	5	5	LFON01	N/A
439	PHE	CB0560	Clostridium botulinum	SRR8527662	A4B5	Infant	Ireland	2014	7	4	2	2	4	2	5	5	SGKC00000000	SRR8527662	Isolated at PHE Colindale, UK
440	Genbank	CB1119	Clostridium botulinum	CDC_1436	A2B5	infant	USA	1977	7	4	2	2	4	2	5	5	CP006908.1, plasmid CP006909.1	N/A
441	Genbank	CB1080	Clostridium botulinum	657	A4B5	infant	USA	1976	7	4	2	2	4	2	5	5	CP001083.1, plasmids CP001081.1, CP001082.1	N/A
442	PHE	CB0553	Clostridium botulinum	SRR8527654	B5	Infant	UK	2012	none	4	2	2	4	2	~5	5	SGKG00000000	SRR8527654	Isolated at PHE Colindale, UK
443	Genbank	CB1196	Clostridium botulinum	SU0634	A2	non-clinical	Argentina	unknown	7	4	2	2	4	2	5	5	LFQE01	N/A
444	Genbank	CB1040	Clostridium botulinum	A634	A2	non-clinical	Argentina	unknown	7	4	2	2	4	2	5	5	CP013845.1, plasmids CP013846.1, CP013844.1	N/A
445	Genbank	CB1197	Clostridium botulinum	SU0635W	A2	non-clinical	Argentina	unknown	none	~4	2	2	4	2	5	5	LFQG01	N/A
446	Genbank	CB1195	Clostridium botulinum	SU0632	F5	non-clinical	Argentina	unknown	7	4	2	2	4	2	5	5	MWIY01	N/A
447	IFR	CB0665	Clostridium botulinum	CDC 3281	B5F2	infant	USA	1980	7	4	2	2	4	2	5	5	SWXT00000000	SRR8981571	A. East, Institute of Food Research, UK (1997)
448	Genbank	CB1121	Clostridium botulinum	CDC_297	A1	foodborne	USA	1969	18	4	2	2	4	2	5	4	CP006907.1	N/A
449	Genbank	CB1036	Clostridium botulinum	CFSAN002368	A1	foodborne	USA	1969	none	4?	2	2	4	2	5	4	AQPU01	N/A
450	Genbank	CB1126	Clostridium botulinum	CDC_69096	B5	unknown	unknown	unknown	18	4	2	2	4	2	5	4	CP013857.1, plasmid CP013858.1	N/A
451	Genbank	CB1198	Clostridium botulinum	SU0729	A1	non-clinical	Argentina	unknown	7	4	2	2	4	2	5	5	LFQF01	N/A
452	Genbank	CB1136	Clostridium botulinum	CFSAN024410	B2FA	infant	unknown	unknown	87	23	19	43	21	15	5	17	JSCF01	N/A
453	IFR	CB0404	Clostridium sporogenes	IFR 18/108	B2	unknown	unknown	unknown	54	22	4	29	20	4	17	16	SXCS00000000	SRR8981478
454	IFR	CB0594	Clostridium sporogenes	2345 (2)	B2	foodborne	France	1961	54	22	4	29	20	4	17	16	SXAL00000000	SRR8981561	J. Crowther, Unilever Research, UK (1981)
455	IFR	CB0306	Clostridium sporogenes	IFR 18/065	B2	unknown	unknown	unknown	54	22	4	29	20	4	17	16	SXFU00000000	SRR8981413
456	IFR	CB0307	Clostridium sporogenes	2345	B2	foodborne	France	1961	54	22	4	29	20	4	17	16	SXFT00000000	SRR8981412	P. Barrett, Unilever Research, UK (2014)
457	IFR	CB0402	Clostridium sporogenes	IFR 18/106	B2	unknown	unknown	unknown	54	22	4	29	20	4	17	16	SXCU00000000	SRR8981461
458	Genbank	CB1192	Clostridium sporogenes	Prevot_594	B2	foodborne	France	1951	54	22	4	29	20	4	17	16	CP006902.1, plasmid CP006901.1	N/A
459	IFR	CB0291	Clostridium sporogenes	Colworth BL246	B2	unknown	unknown	before 1974	54	22	4	29	20	4	17	16	SXGF00000000	SRR8981450	P. Barrett, Unilever Research, UK (2014)
460	IFR	CB0595	Clostridium sporogenes	2345(NT)	NT	foodborne	France	1961	54	22	4	29	20	4	17	16	SXAK00000000	SRR8981599	Isolated at Institute of Food Research, Norwich, UK
461	IFR	CB0593	Clostridium sporogenes	BL81/18B	B2	unknown	UK	1980s	54	22	4	29	20	4	17	16	SXAM00000000	SRR8981560	Isolated at Institute of Food Research, Norwich, UK
462	Genbank	CB1056	Clostridium sporogenes	ATCC 51387	B2	unknown	unknown	unknown	none	22?	4	29	20?	4?	17?	16	LAGD01	N/A
463	IFR	CB0420	Clostridium sporogenes	IFR 18/116	NT	unknown	unknown	unknown	54	22	4	29	20	4	17	16	SXCF00000000	SRR8981544
464	IFR	CB0416	Clostridium sporogenes	IFR 18/115	NT	unknown	unknown	unknown	54	22	4	29	20	4	17	16	SXCI00000000	SRR8981547
465	Genbank	CB1229	Clostridium sporogenes	11579	NT	non-clinical	unknown	1972	none	22?	4	29	20?	4?	17	16	JZJN01	N/A
466	IFR	CB0413	Clostridium sporogenes	IFR 18/113	NT	unknown	unknown	unknown	none	22	4	3	3	4	17	16	SXCK00000000	SRR8981470
467	Genbank	CB1235	Clostridium sporogenes	85-3852	NT	unknown	unknown	unknown	none	22?	4	3	3	4?	17?	16	JZJO01	N/A
468	Genbank	CB1232	Clostridium sporogenes	2007	NT	non-clinical	USA	2007	none	22	4	29	26	4	17	16	LLES02	N/A
469	IFR	CB0231	Clostridium sporogenes	IFR 18/043	NT	unknown	unknown	unknown	72	2	4	29	20	4	17	16	SWON00000000	SRR8981432
470	IFR	CB0257	Clostridium sporogenes	IFR 18/050	NT	unknown	unknown	unknown	72	2	4	29	20	4	17	16	SWNR00000000	SRR8981369
471	IFR	CB0230	Clostridium sporogenes	IFR 18/042	NT	unknown	unknown	unknown	72	2	4	29	20	4	17	16	SWOO00000000	SRR8981433
472	IFR	CB0238	Clostridium sporogenes	IFR 18/046	NT	unknown	unknown	unknown	72	2	4	29	20	4	17	16	SWOG00000000	SRR8981391
473	IFR	CB0276	Clostridium sporogenes	IFR 18/055	NT	unknown	unknown	unknown	72	2	4	29	20	4	17	16	SWNC00000000	SRR8981379
474	IFR	CB0264	Clostridium sporogenes	Colworth BL179	NT	unknown	unknown	before 1979	72	2	4	29	20	4	17	16	SWNM00000000	SRR8981364	P. Barrett, Unilever Research, UK (2014)
475	Genbank	CB1239	Clostridium sporogenes	ATCC 19404	NT	unknown	unknown	unknown	none	2	4	29	20	4	2	16	LFPM01	N/A
476	IFR	CB0324	Clostridium sporogenes	NCTC 532	NT	unknown	unknown	unknown	none	2	4	29	20	4	2	16	SXFH00000000	SRR8981427	P. Barrett, Unilever Research, UK (2014)
477	IFR	CB0344	Clostridium sporogenes	IFR 18/077	NT	unknown	unknown	unknown	72	2	4	29	20	4	17	16	SXET00000000	SRR8981404
478	IFR	CB0157	Clostridium sporogenes	IFR 18/024	NT	unknown	unknown	unknown	72	2	4	29	20	4	17	16	SWRG00000000	SRR8981273
479	IFR	CB0683	Clostridium sporogenes	IFR 18/148	NT	unknown	unknown	unknown	72	2	4	29	20	4	17	16	SWXI00000000	SRR8981590
480	IFR	CB0332	Clostridium sporogenes	IFR 18/074	NT	unknown	unknown	unknown	72	2	4	29	20	4	17	16	SXFA00000000	SRR8981407
481	IFR	CB0333	Clostridium sporogenes	IFR 18/075	NT	unknown	unknown	unknown	72	2	4	29	20	4	17	16	SXEZ00000000	SRR8981406
482	IFR	CB0365	Clostridium sporogenes	IFR 18/089	NT	unknown	unknown	unknown	72	2	4	29	20	4	17	16	SXDY00000000	SRR8981528
483	IFR	CB0436	Clostridium sporogenes	IFR 18/122	NT	unknown	unknown	unknown	none	22	4	29	20	4	17	~16	SXBQ00000000	SRR8981558
484	Genbank	CB1175	Clostridium sporogenes	Mfbjulcb5	NT	non-clinical	India	2016	none	22	28	3	3	4	17	20	CP027776.1	N/A
485	IFR	CB0261	Clostridium sporogenes	Colworth BL175	NT	unknown	unknown	before 1979	none	22	28	3	3	4	17	16	SWNO00000000	SRR8981366	P. Barrett, Unilever Research, UK (2014)
486	IFR	CB0283	Clostridium sporogenes	IFR 18/058	NT	unknown	unknown	unknown	none	~2	4	3	3	4	2	16	SXGM00000000	SRR8981455
487	IFR	CB0329	Clostridium sporogenes	IFR 18/073	NT	unknown	unknown	unknown	none	~2	4	3	3	4	2	16	SXFC00000000	SRR8981420
488	IFR	CB0225	Clostridium sporogenes	IFR 18/040	NT	unknown	unknown	unknown	none	~2	4	3	3	4	2	16	SWOT00000000	SRR8981438
489	IFR	CB0298	Clostridium sporogenes	IFR 18/063	NT	unknown	unknown	unknown	none	~2	4	3	3	4	2	16	SXFY00000000	SRR8981444
490	IFR	CB0214	Clostridium sporogenes	IFR 18/034	NT	unknown	unknown	unknown	none	~2	4	3	3	4	2	16	SWPD00000000	SRR8981346
491	IFR	CB0299	Clostridium sporogenes	IFR 18/064	NT	unknown	unknown	unknown	none	~2	4	3	3	4	2	16	SXFX00000000	SRR8981445
492	IFR	CB0408	Clostridium sporogenes	IFR 18/109	NT	unknown	unknown	unknown	none	~2	4	3	3	4	2	16	SXCP00000000	SRR8981477
493	IFR	CB0541	Clostridium sporogenes	IFR 18/138	NT	unknown	unknown	unknown	none	~2	4	3	3	4	2	16	SXAV00000000	SRR8981531
494	IFR	CB0399	Clostridium sporogenes	IFR 18/103	NT	unknown	unknown	unknown	none	~2	4	3	3	4	2	16	SXCX00000000	SRR8981462
495	IFR	CB0262	Clostridium sporogenes	Colworth BL177	NT	unknown	unknown	before 1979	none	~2	4	3	3	4	2	16	SWNN00000000	SRR8981365	P. Barrett, Unilever Research, UK (2014)
496	IFR	CB0228	Clostridium sporogenes	IFR 18/041	NT	unknown	unknown	unknown	none	~2	4	3	3	4	2	16	SWOQ00000000	SRR8981435
497	IFR	CB0391	Clostridium sporogenes	IFR 18/100	NT	unknown	unknown	unknown	none	~2	4	3	3	4	2	16	SXDF00000000	SRR8981503
498	IFR	CB0316	Clostridium sporogenes	IFR 18/070	NT	unknown	unknown	unknown	none	~2	4	3	3	4	2	16	SXFL00000000	SRR8981418
499	IFR	CB0389	Clostridium sporogenes	IFR 18/098	NT	unknown	unknown	unknown	none	~2	4	3	3	4	2	16	SXDH00000000	SRR8981501
500	IFR	CB0392	Clostridium sporogenes	IFR 18/101	NT	unknown	unknown	unknown	none	~2	4	3	3	4	2	16	SXDE00000000	SRR8981508
501	IFR	CB0393	Clostridium sporogenes	IFR 18/102	NT	unknown	unknown	unknown	none	~2	4	3	3	4	2	16	SXDD00000000	SRR8981509
502	IFR	CB0315	Clostridium sporogenes	IFR 18/069	NT	unknown	unknown	unknown	none	~2	4	3	3	4	2	16	SXFM00000000	SRR8981419
503	Genbank	CB1248	Clostridium sporogenes	NCIMB 10696	NT	non-clinical	N/A	N/A	none	22	4	29	3	4	17	2	CP009225.1	N/A
504	Genbank	CB1240	Clostridium sporogenes	ATCC 3584	NT	non-clinical	unknown	unknown	none	22	4	29	3	4	17	2	MRAC01	N/A
505	Genbank	CB1245	Clostridium sporogenes	DSM 795	NT	non-clinical	USA	1908	none	22	4	29	3	4	17	2	CP011663.1	N/A
506	Genbank	CB1169	Clostridium sporogenes	MFBjulcb1	NT	non-clinical	India	1992	none	22	4	29	3	4	2	2	CP027775.1	N/A
507	IFR	CB0260	Clostridium sporogenes	Colworth BL172	NT	unknown	unknown	before 1979	none	2	4	29	3	4	2	16	SWNP00000000	SRR8981367	P. Barrett, Unilever Research, UK (2014)
508	Genbank	CB1247	Clostridium sporogenes	FDAARGOS_423	NT	non-clinical	USA	N/A	17	2	4	3	3	4	2	2	PDLH01	N/A
509	IFR	CB0153	Clostridium sporogenes	IFR 18/022	NT	unknown	unknown	unknown	none	2	4	3	20	4	2	2	SWRI00000000	SRR8981271
510	IFR	CB0364	Clostridium sporogenes	IFR 18/088	NT	unknown	unknown	unknown	none	2	4	3	~25	4	17	16	SXDZ00000000	SRR8981525
511	Genbank	CB1233	Clostridium sporogenes	66_CBOT	NT	unknown	USA	N/A	none	22	4	3	3	4	17	2	JUYE01	N/A
512	IFR	CB0682	Clostridium sporogenes	IFR 18/147	NT	unknown	unknown	unknown	62	2	4	3	3	4	2	16	SWXJ00000000	SRR8981588
513	IFR	CB0363	Clostridium sporogenes	IFR 18/087	NT	unknown	unknown	unknown	none	22	4	3	~25	4	2	16	SXEA00000000	SRR8981524
514	IFR	CB0435	Clostridium sporogenes	IFR 18/121	NT	unknown	unknown	unknown	66	2	4	3	3	18	17	16	SXBR00000000	SRR8981557
515	IFR	CB0447	Clostridium sporogenes	IFR 18/128	NT	unknown	unknown	unknown	66	2	4	3	3	18	17	16	SXBF00000000	SRR8981510
516	IFR	CB0441	Clostridium sporogenes	IFR 18/126	NT	unknown	unknown	unknown	66	2	4	3	3	18	17	16	SXBL00000000	SRR8981514
517	IFR	CB0438	Clostridium sporogenes	IFR 18/123	NT	unknown	unknown	unknown	66	2	4	3	3	18	17	16	SXBO00000000	SRR8981513
518	IFR	CB0439	Clostridium sporogenes	IFR 18/124	NT	unknown	unknown	unknown	66	2	4	3	3	18	17	16	SXBN00000000	SRR8981512
519	IFR	CB0296	Clostridium sporogenes	IFR 18/061	NT	unknown	unknown	unknown	66	2	4	3	3	18	17	16	SXGA00000000	SRR8981442
520	IFR	CB0297	Clostridium sporogenes	IFR 18/062	NT	unknown	unknown	unknown	66	2	4	3	3	18	17	16	SXFZ00000000	SRR8981443
521	Genbank	CB1236	Clostridium sporogenes	87-0535	NT	unknown	unknown	unknown	none	2	4	3	~32	~4	17	16	JZJP01	N/A
522	Genbank	CB1258	Clostridium sporogenes	UC9000	NT	non-clinical	Italy	2010	62	2	4	3	3	4	2	16	LJFK01	N/A
523	IFR	CB0641	Clostridium sporogenes	IFR 18/145	NT	unknown	unknown	unknown	70	26	22	34	26	19	18	14	SWYR00000000	SRR8981640
524	IFR	CB0154	Clostridium sporogenes	IFR 18/023	NT	unknown	unknown	unknown	70	26	22	34	26	19	18	14	SWRH00000000	SRR8981270
525	IFR	CB0640	Clostridium sporogenes	IFR 18/144	NT	unknown	unknown	unknown	70	26	22	34	26	19	18	14	SWYS00000000	SRR8981639
526	IFR	CB0328	Clostridium sporogenes	IFR 18/072	NT	unknown	unknown	unknown	70	26	22	34	26	19	18	14	SXFD00000000	SRR8981423
527	IFR	CB0198	Clostridium sporogenes	IFR 18/028	NT	unknown	unknown	unknown	70	26	22	34	26	19	18	14	SWPT00000000	SRR8981326
528	Genbank	CB1237	Clostridium sporogenes	88-0163	NT	unknown	unknown	1988	70	26	22	34	26	19	18	14	JZJQ01	N/A
529	IFR	CB0007	Clostridium sporogenes	IFR 18/001	NT	unknown	unknown	unknown	none	26	22	34	~26	19	18	14	SWWI00000000	SRR8981007
530	Genbank	CB1071	Clostridium sporogenes	B2 450	B2	wound	Italy	2009	70	26	22	34	26	19	18	14	JXSU01	N/A
531	Genbank	CB1046	Clostridium sporogenes	AM553	B6	unknown	Australia	1981	70	26	22	34	26	19	18	14	LFPK01	N/A
532	IFR	CB0235	Clostridium sporogenes	IFR 18/045	NT	unknown	unknown	unknown	70	26	22	34	26	19	18	14	SWOJ00000000	SRR8981394
533	Genbank	CB1238	Clostridium sporogenes	ATCC 15579	NT	unknown	unknown	unknown	70	26	22	34	26	19	18	14	ABKW02	N/A
534	Genbank	CB1244	Clostridium sporogenes	CLS_DGF_0088_06	NT	non-clinical	USA	2004	70	26	22	34	26	19	18	14	MWJJ01	N/A
535	Genbank	CB1123	Clostridium sporogenes	CDC_67071	B1	unknown	unknown	unknown	96	36	33	45	36	26	26	24	CP013242.1, plasmid CP013241.1	N/A
536	Genbank	CB1042	Clostridium sporogenes	AM1195	B6	infant	Australia	1987	none	~17	14?	47	~27	20	13?	14	CP013701.1, plasmid CP013700.1	N/A
537	Genbank	CB1045	Clostridium sporogenes	AM370	B6	foodborne	Australia	1979	none	~17	14?	47	~27	20	13?	14	LFPJ01	N/A
538	Genbank	CB1174	Clostridium sporogenes	Mfbjulcb3	NT	non-clinical	India	2006	none	~17	14?	47	~27	20	13?	14	CP027780.1	N/A
539	IFR	CB0311	Clostridium sporogenes	IFR 18/067	NT	unknown	unknown	unknown	none	~27	20	47	~26	20	19	~23	SXFQ00000000	SRR8981417
540	IFR	CB0201	Clostridium sporogenes	IFR 18/030	NT	unknown	unknown	unknown	79	32	27	39	31	12	13	23	SWPQ00000000	SRR8981321
541	IFR	CB0277	Clostridium sporogenes	Colworth BL210	NT	unknown	UK	1971	79	32	27	39	31	12	13	23	SWNB00000000	SRR8981376	P. Barrett, Unilever Research, UK (2014)
542	Genbank	CB1177	Clostridium sporogenes	Mfbjulcb8	NT	non-clinical	India	2004	none	27	21	35	27	~24	19	~24	CP027777.1	N/A
543	Genbank	CB1176	Clostridium sporogenes	Mfbjulcb6	NT	non-clinical	India	2005	none	27	21	35	27	~24	19	~24	CP027778.1	N/A
544	Genbank	CB1193	Clostridium sporogenes	RF5	NT	non-clinical	India	2004	none	~36	~13	~47	26	4	~28	~23	CP027779.1	N/A
545	Genbank	CB1168	Clostridium sporogenes	MAP 5	NT	non-clinical	India	2005	none	~36	~13	~47	26	4	~28	~23	CP027781.1	N/A
546	Genbank	CB1120	Clostridium sporogenes	CDC_1632	B1	infant	USA	1977	none	~36	~13	~36	~30	20	~28	24	CP013243.1	N/A
547	PHE	CB0120	Clostridium sporogenes	2113/01	B1	non-clinical	UK	2001	5	1	1	1	1	1	1	1	SWSN00000000	SRR8981288	Isolated at PHE Colindale, UK
548	IFR	CB0352	Clostridium sporogenes	FT236	B1	unknown	unknown	unknown	5	1	1	1	1	1	1	1	SXEL00000000	SRR8981487	P. Barrett, Unilever Research, UK (2014)
549	IFR	CB0689	Clostridium sporogenes	IFR 18/154	NT	unknown	unknown	unknown	5	1	1	1	1	1	1	1	SWXC00000000	SRR8981596
550	IFR	CB0321	Clostridium sporogenes	1779	B1	unknown	unknown	1975	5	1	1	1	1	1	1	1	SXFJ00000000	SRR8981429	P. Barrett, Unilever Research, UK (2014)
551	PHE	CB0573	Clostridium sporogenes	R1125/03	B1	foodborne	UK	2003	5	1	1	1	1	1	1	1	SGJP00000000	SRR8527719	Isolated at PHE Colindale, UK
552	IFR	CB0684	Clostridium sporogenes	IFR 18/149	NT	unknown	unknown	unknown	5	1	1	1	1	1	1	1	SWXH00000000	SRR8981591
553	PHE	CB0574	Clostridium sporogenes	R1135/03	B1	Foodborne	UK	2003	5	1	1	1	1	1	1	1	SGJO00000000	SRR8527720	Isolated at PHE Colindale, UK
554	IFR	CB0346	Clostridium sporogenes	IFR 18/079	NT	unknown	unknown	unknown	none	~30	~1	38?	~1	23	~22	~1	SXER00000000	SRR8981400
555	IFR	CB0067	Clostridium sporogenes	IFR 18/015	NT	unknown	unknown	unknown	none	~30	~25	38?	1	~23	~22	~1	SWUJ00000000	SRR8980932
556	IFR	CB0432	Clostridium sporogenes	IFR 18/119	NT	unknown	unknown	unknown	none	~30	~25	38?	1	~23	~22	~1	SXBU00000000	SRR8981554
