# Supplementary material for: Diversity of the Genomes and Neurotoxins of Strains of Clostridium botulinum Group I and Clostridium sporogenes Associated with Foodborne, Infant and Wound Botulism
Source: Toxins (Basel). 2020 Sep 11;12(9):586. doi: 10.3390/toxins12090586 (PMC7551954; doi:10.3390/toxins12090586)
Supplement: Supplementary file 1 [file toxins-12-00586-s001.zip › toxins-904269-supplementary materials/Table S2 Group I strains treeorder.xlsx]

## Sheet: group1 subtype
treeorder	Node names	Isolate	toxin	ha/orfX	source	ST	A	B	F	Foodborne	Infant	Non-clin	Wound	thisstudy	spoVA2	0	Bot/Sporo/outgroup
1	CB0527	SRR8527668	A2	orfX	Infant	ST-2	A2	noB	noF	N/A	Infant	N/A	N/A	thisstudy	spoVA2	1	botulinum
2	CB0525	SRR8527666	A2	orfX	Infant	ST-2	A2	noB	noF	N/A	Infant	N/A	N/A	thisstudy	spoVA2	2	botulinum
3	CB0526	SRR8527667	A2	orfX	Infant	ST-2	A2	noB	noF	N/A	Infant	N/A	N/A	thisstudy	spoVA2	3	botulinum
4	CB0523	SRR8527643	A2	orfX	Infant	ST-2	A2	noB	noF	N/A	Infant	N/A	N/A	thisstudy	spoVA2	4	botulinum
5	CB0529	SRR8527670	A2	orfX	Infant	ST-2	A2	noB	noF	N/A	Infant	N/A	N/A	thisstudy	spoVA2	5	botulinum
6	CB0524	SRR8527665	A2	orfX	Infant	ST-2	A2	noB	noF	N/A	Infant	N/A	N/A	thisstudy	spoVA2	6	botulinum
7	CB0528	SRR8527669	A2	orfX	Infant	ST-2	A2	noB	noF	N/A	Infant	N/A	N/A	thisstudy	spoVA2	7	botulinum
8	CB0479	SRR8527715	A2	orfX	Infant	ST-2	A2	noB	noF	N/A	Infant	N/A	N/A	thisstudy	spoVA2	8	botulinum
9	CB0478	SRR8527716	A2	orfX	Infant	ST-2	A2	noB	noF	N/A	Infant	N/A	N/A	thisstudy	spoVA2	9	botulinum
10	CB1199	SU0801	A2	orfX	non-clinical	ST-2	A2	noB	noF	N/A	N/A	non-clinical	N/A	genbank	spoVA2	10	botulinum
11	CB1206	SU1054	A2	orfX	non-clinical	ST-2	A2	noB	noF	N/A	N/A	non-clinical	N/A	genbank	spoVA2	11	botulinum
12	CB1221	SU1917	A2	orfX	non-clinical	ST-2	A2	noB	noF	N/A	N/A	non-clinical	N/A	genbank	spoVA2	12	botulinum
13	CB1208	SU1072	A2	orfX	non-clinical	ST-2	A2	noB	noF	N/A	N/A	non-clinical	N/A	genbank	spoVA2	13	botulinum
14	CB1220	SU1891	A2F4	orfX	non-clinical	ST-2	A2F4	noB	A2F4	N/A	N/A	non-clinical	N/A	genbank	spoVA2	14	botulinum
15	CB0578	F1413/94	A2	orfX	unknown	ST-2	A2	noB	noF	N/A	N/A	N/A	N/A	thisstudy	spoVA2	15	botulinum
16	CB1200	SU0807	A2	orfX	non-clinical	ST-2	A2	noB	noF	N/A	N/A	non-clinical	N/A	genbank	spoVA2	16	botulinum
17	CB1214	SU1275	A2	orfX	non-clinical	ST-2	A2	noB	noF	N/A	N/A	non-clinical	N/A	genbank	spoVA2	17	botulinum
18	CB1213	SU1274	A2	orfX	non-clinical	ST-2	A2	noB	noF	N/A	N/A	non-clinical	N/A	genbank	spoVA2	18	botulinum
19	CB1212	SU1259	A2	orfX	non-clinical	ST-2	A2	noB	noF	N/A	N/A	non-clinical	N/A	genbank	spoVA2	19	botulinum
20	CB0530	SRR8527671	A2	orfX	Infant	ST-2	A2	noB	noF	N/A	Infant	N/A	N/A	thisstudy	spoVA2	20	botulinum
21	CB1203	SU0994	A2	orfX	non-clinical	ST-2	A2	noB	noF	N/A	N/A	non-clinical	N/A	genbank	spoVA2	21	botulinum
22	CB1207	SU1064	A2	orfX	non-clinical	ST-2	A2	noB	noF	N/A	N/A	non-clinical	N/A	genbank	spoVA2	22	botulinum
23	CB1204	SU0998	A2	orfX	non-clinical	ST-2	A2	noB	noF	N/A	N/A	non-clinical	N/A	genbank	spoVA2	23	botulinum
24	CB1209	SU1074	A2	orfX	non-clinical	ST-2	A2	noB	noF	N/A	N/A	non-clinical	N/A	genbank	spoVA2	24	botulinum
25	CB1163	Kyoto	A2	orfX	infant	ST-2	A2	noB	noF	N/A	infant	N/A	N/A	genbank	spoVA2	25	botulinum
26	CB1062	Af650	A2	orfX	unknown	ST-2	A2	noB	noF	N/A	N/A	N/A	N/A	genbank	spoVA2	26	botulinum
27	CB0497	SRR8527673	A2	orfX	Infant	ST-2	A2	noB	noF	N/A	Infant	N/A	N/A	thisstudy	spoVA2	27	botulinum
28	CB0498	SRR8527676	A2	orfX	Infant	ST-2	A2	noB	noF	N/A	Infant	N/A	N/A	thisstudy	spoVA2	28	botulinum
29	CB0509	SRR8527693	A2	orfX	Infant	ST-2	A2	noB	noF	N/A	Infant	N/A	N/A	thisstudy	spoVA2	29	botulinum
30	CB0501	SRR8527681	A2	orfX	Infant	ST-2	A2	noB	noF	N/A	Infant	N/A	N/A	thisstudy	spoVA2	30	botulinum
31	CB0500	SRR8527682	A2	orfX	Infant	ST-2	A2	noB	noF	N/A	Infant	N/A	N/A	thisstudy	spoVA2	31	botulinum
32	CB0504	SRR8527700	A2	orfX	Infant	ST-2	A2	noB	noF	N/A	Infant	N/A	N/A	thisstudy	spoVA2	32	botulinum
33	CB0507	SRR8527695	A2	orfX	Infant	ST-2	A2	noB	noF	N/A	Infant	N/A	N/A	thisstudy	spoVA2	33	botulinum
34	CB0505	SRR8527697	A2	orfX	Infant	ST-2	A2	noB	noF	N/A	Infant	N/A	N/A	thisstudy	spoVA2	34	botulinum
35	CB0499	SRR8527675	A2	orfX	Infant	ST-2	A2	noB	noF	N/A	Infant	N/A	N/A	thisstudy	spoVA2	35	botulinum
36	CB0502	SRR8527699	A2	orfX	Infant	ST-2	A2	noB	noF	N/A	Infant	N/A	N/A	thisstudy	spoVA2	36	botulinum
37	CB0511	SRR8527701	A2	orfX	Infant	ST-2	A2	noB	noF	N/A	Infant	N/A	N/A	thisstudy	spoVA2	37	botulinum
38	CB0506	SRR8527698	A2	orfX	Infant	ST-2	A2	noB	noF	N/A	Infant	N/A	N/A	thisstudy	spoVA2	38	botulinum
39	CB0496	SRR8527674	A2	orfX	Infant	ST-2	A2	noB	noF	N/A	Infant	N/A	N/A	thisstudy	spoVA2	39	botulinum
40	CB0494	SRR8527679	A2	orfX	Infant	ST-2	A2	noB	noF	N/A	Infant	N/A	N/A	thisstudy	spoVA2	40	botulinum
41	CB0508	SRR8527696	A2	orfX	Infant	ST-2	A2	noB	noF	N/A	Infant	N/A	N/A	thisstudy	spoVA2	41	botulinum
42	CB1018	224-13	A2	orfX	Infant	ST-22	A2	noB	noF	foodborne	N/A	N/A	N/A	genbank	spoVA2	42	botulinum
43	CB0513	SRR8527652	A2	orfX	Infant	ST-2	A2	noB	noF	N/A	Infant	N/A	N/A	thisstudy	spoVA2	43	botulinum
44	CB0517	SRR8527649	A2	orfX	Infant	ST-2	A2	noB	noF	N/A	Infant	N/A	N/A	thisstudy	spoVA2	44	botulinum
45	CB0142	IFR 12/040	A2	orfX	non-clinical	ST-2	A2	noB	noF	N/A	N/A	non-clinical	N/A	thisstudy	spoVA2	45	botulinum
46	CB0515	SRR8527651	A2	orfX	Infant	ST-2	A2	noB	noF	N/A	Infant	N/A	N/A	thisstudy	spoVA2	46	botulinum
47	CB0516	SRR8527650	A2	orfX	Infant	ST-2	A2	noB	noF	N/A	Infant	N/A	N/A	thisstudy	spoVA2	47	botulinum
48	CB0204	IFR 18/031	A2	orfX	unknown	ST-26	A2	noB	noF	N/A	N/A	N/A	N/A	thisstudy	spoVA2	48	botulinum
49	CB0217	IFR 18/035	A2	orfX	unknown	ST-26	A2	noB	noF	N/A	N/A	N/A	N/A	thisstudy	spoVA2	49	botulinum
50	CB0232	IFR 18/044	A2	orfX	unknown	ST-26	A2	noB	noF	N/A	N/A	N/A	N/A	thisstudy	spoVA2	50	botulinum
51	CB0219	IFR 18/036	A2	orfX	unknown	ST-26	A2	noB	noF	N/A	N/A	N/A	N/A	thisstudy	spoVA2	51	botulinum
52	CB0205	IFR 18/032	A2	orfX	unknown	ST-26	A2	noB	noF	N/A	N/A	N/A	N/A	thisstudy	spoVA2	52	botulinum
53	CB0220	IFR 18/037	A2	orfX	unknown	ST-26	A2	noB	noF	N/A	N/A	N/A	N/A	thisstudy	spoVA2	53	botulinum
54	CB0224	IFR 18/039	A2	orfX	unknown	ST-26	A2	noB	noF	N/A	N/A	N/A	N/A	thisstudy	spoVA2	54	botulinum
55	CB1222	SU1934	A2	orfX	non-clinical	ST-26	A2	noB	noF	N/A	N/A	non-clinical	N/A	genbank	spoVA2	55	botulinum
56	CB1210	SU1112	A2	orfX	non-clinical	ST-26	A2	noB	noF	N/A	N/A	non-clinical	N/A	genbank	spoVA2	56	botulinum
57	CB1219	SU1887	A2	orfX	non-clinical	ST-26	A2	noB	noF	N/A	N/A	non-clinical	N/A	genbank	spoVA2	57	botulinum
58	CB1023	429-13	A2	orfX	Infant	ST-26	A2	noB	noF	foodborne	N/A	N/A	N/A	genbank	spoVA2	58	botulinum
59	CB1223	SU1937	A2	orfX	non-clinical	ST-26	A2	noB	noF	N/A	N/A	non-clinical	N/A	genbank	spoVA2	59	botulinum
60	CB0349	IFR 18/081	A2F4F5	orfX	unknown	ST-22	A2F4F5	noB	A2F4F5	N/A	N/A	N/A	N/A	thisstudy	spoVA2	60	botulinum
61	CB0657	AF84 (2)	A2F4F5	orfX	non-clinical	ST-22	A2F4F5	noB	A2F4F5	N/A	N/A	non-clinical	N/A	thisstudy	spoVA2	61	botulinum
62	CB0394	IFR 16/385	A2F4F5	orfX	unknown	ST-22	A2F4F5	noB	A2F4F5	N/A	N/A	N/A	N/A	thisstudy	spoVA2	62	botulinum
63	CB1063	Af84	A2F4F5	orfX	non-clinical	N/A	A2F4F5	noB	A2F4F5	N/A	N/A	non-clinical	N/A	genbank	absent	63	botulinum
64	CB0407	2G	A2F4F5	orfX	unknown	ST-22	A2F4F5	noB	A2F4F5	N/A	N/A	N/A	N/A	thisstudy	spoVA2	64	botulinum
65	CB0629	AF84	A2F4F5	orfX	non-clinical	ST-22	A2F4F5	noB	A2F4F5	N/A	N/A	non-clinical	N/A	thisstudy	spoVA2	65	botulinum
66	CB1216	SU1304	A2F4	orfX	non-clinical	ST-22	A2F4	noB	A2F4	N/A	N/A	non-clinical	N/A	genbank	spoVA2	66	botulinum
67	CB1217	SU1306	A2F4	orfX	non-clinical	ST-22	A2F4	noB	A2F4	N/A	N/A	non-clinical	N/A	genbank	spoVA2	67	botulinum
68	CB1201	SU0945	A3	orfX	non-clinical	ST-25	A3	noB	noF	N/A	N/A	non-clinical	N/A	genbank	spoVA2	68	botulinum
69	CB1211	SU1169	A3	orfX	non-clinical	ST-25	A3	noB	noF	N/A	N/A	non-clinical	N/A	genbank	spoVA2	69	botulinum
70	CB1215	SU1297	B2	ha	non-clinical	ST-22	noA	B2	noF	N/A	N/A	non-clinical	N/A	genbank	spoVA2	70	botulinum
71	CB1202	SU0972	A3	orfX	non-clinical	ST-2	A3	noB	noF	N/A	N/A	non-clinical	N/A	genbank	spoVA2	71	botulinum
72	CB0493	SRR8527680	A1B5	ha + orfX	wound	ST-4	A1B5	A1B5	noF	N/A	N/A	N/A	wound	thisstudy	spoVA2	72	botulinum
73	CB0492	SRR8527677	A1B5	ha + orfX	wound	ST-4	A1B5	A1B5	noF	N/A	N/A	N/A	wound	thisstudy	spoVA2	73	botulinum
74	CB0486	SRR8527730	A1B5	ha + orfX	wound	ST-4	A1B5	A1B5	noF	N/A	N/A	N/A	wound	thisstudy	spoVA2	74	botulinum
75	CB0470	SRR8527709	A1B5	ha + orfX	Foodborne	ST-4	A1B5	A1B5	noF	Foodborne	N/A	N/A	N/A	thisstudy	spoVA2	75	botulinum
76	CB0469	SRR8527710	A1B5	ha + orfX	Foodborne	ST-4	A1B5	A1B5	noF	Foodborne	N/A	N/A	N/A	thisstudy	spoVA2	76	botulinum
77	CB0667	CDC 13280	A1B5	ha + orfX	foodborne	ST-4	A1B5	A1B5	noF	foodborne	N/A	N/A	N/A	thisstudy	spoVA2	77	botulinum
78	CB1151	Hall 183	A1B5	ha + orfX	foodborne	ST-4	A1B5	A1B5	noF	foodborne	N/A	N/A	N/A	genbank	spoVA2	78	botulinum
79	CB1155	Hall 8857Ab	A1B5	ha + orfX	foodborne	ST-4	A1B5	A1B5	noF	foodborne	N/A	N/A	N/A	genbank	spoVA2	79	botulinum
80	CB0668	MDa10	A1B5	ha + orfX	infant	ST-4	A1B5	A1B5	noF	N/A	infant	N/A	N/A	thisstudy	spoVA2	80	botulinum
81	CB0625	CDC 5001	A1B5	ha + orfX	foodborne	ST-4	A1B5	A1B5	noF	foodborne	N/A	N/A	N/A	thisstudy	spoVA2	81	botulinum
82	CB1124	CDC_67190	A1B5	ha + orfX	foodborne	ST-4	A1B5	A1B5	noF	N/A	N/A	N/A	N/A	genbank	spoVA2	82	botulinum
83	CB1152	Hall 4834	A1B5	ha + orfX	foodborne	ST-4	A1B5	A1B5	noF	foodborne	N/A	N/A	N/A	genbank	spoVA2	83	botulinum
84	CB1103	CDC48719	A1B5	ha + orfX	foodborne	N/A	A1B5	A1B5	noF	foodborne	N/A	N/A	N/A	genbank	spoVA2	84	botulinum
85	CB1090	CDC 1744	A1B5	ha + orfX	infant	ST-4	A1B5	A1B5	noF	N/A	infant	N/A	N/A	genbank	spoVA2	85	botulinum
86	CB1154	Hall 8388A	A1B5	ha + orfX	foodborne	ST-4	A1B5	A1B5	noF	foodborne	N/A	N/A	N/A	genbank	spoVA2	86	botulinum
87	CB1179	NCTC 2916	A1B5	ha + orfX	foodborne	ST-4	A1B5	A1B5	noF	foodborne	N/A	N/A	N/A	genbank	spoVA2	87	botulinum
88	CB0671	NCTC 2916	A1B5	ha + orfX	foodborne	ST-4	A1B5	A1B5	noF	foodborne	N/A	N/A	N/A	thisstudy	spoVA2	88	botulinum
89	CB1125	CDC_69094	A1B5	ha + orfX	unknown	ST-6	A1B5	A1B5	noF	N/A	N/A	N/A	N/A	genbank	spoVA2	89	botulinum
90	CB0290	12885A	B2	ha	unknown	ST-58	noA	B2	noF	N/A	N/A	N/A	N/A	thisstudy	spoVA2	90	botulinum
91	CB0270	IFR 18/053	B2	ha	unknown	ST-58	noA	B2	noF	N/A	N/A	N/A	N/A	thisstudy	spoVA2	91	botulinum
92	CB0305	Colworth BL262	B2	ha	non-clinical	ST-58	noA	B2	noF	N/A	N/A	non-clinical	N/A	thisstudy	spoVA2	92	botulinum
93	CB0596	NCTC 3815	B2	ha	non-clinical	ST-58	noA	B2	noF	N/A	N/A	non-clinical	N/A	thisstudy	spoVA2	93	botulinum
94	CB0662	115B	B2	ha	unknown	ST-58	noA	B2	noF	N/A	N/A	N/A	N/A	thisstudy	spoVA2	94	botulinum
95	CB1183	Prevot 1542	B2	ha	foodborne	ST-58	noA	B2	noF	foodborne	N/A	N/A	N/A	genbank	spoVA2	95	botulinum
96	CB1191	Prevot25NCASE	B2	ha	unknown	N/A	noA	B2	noF	N/A	N/A	N/A	N/A	genbank	spoVA2	96	botulinum
97	CB0483	SRR8527736	B2	ha	Infant	ST-58	noA	B2	noF	N/A	Infant	N/A	N/A	thisstudy	spoVA2	97	botulinum
98	CB0482	SRR8527735	B2	ha	Infant	ST-58	noA	B2	noF	N/A	Infant	N/A	N/A	thisstudy	spoVA2	98	botulinum
99	CB0480	SRR8527733	B2	ha	Infant	ST-58	noA	B2	noF	N/A	Infant	N/A	N/A	thisstudy	spoVA2	99	botulinum
100	CB0481	SRR8527734	B2	ha	Infant	ST-58	noA	B2	noF	N/A	Infant	N/A	N/A	thisstudy	spoVA2	100	botulinum
101	CB0484	SRR8527729	B2	ha	Infant	ST-58	noA	B2	noF	N/A	Infant	N/A	N/A	thisstudy	spoVA2	101	botulinum
102	CB0552	SRR8527653	B2	ha	Foodborne	ST-51	noA	B2	noF	Foodborne	N/A	N/A	N/A	thisstudy	spoVA2	102	botulinum
103	CB0551	SRR8527656	B2	ha	Foodborne	ST-51	noA	B2	noF	Foodborne	N/A	N/A	N/A	thisstudy	spoVA2	103	botulinum
104	CB0550	SRR8527655	B2	ha	Foodborne	ST-51	noA	B2	noF	Foodborne	N/A	N/A	N/A	thisstudy	spoVA2	104	botulinum
105	CB0437	B591	B2	none	non-clinical	ST-51	noA	B2	noF	N/A	N/A	non-clinical	N/A	thisstudy	spoVA2	105	botulinum
106	CB0442	B366	B2	ha	non-clinical	ST-51	noA	B2	noF	N/A	N/A	non-clinical	N/A	thisstudy	spoVA2	106	botulinum
107	CB1067	B2 267	B2	ha	infant	N/A	noA	B2	noF	foodborne	N/A	N/A	N/A	genbank	spoVA2	107	botulinum
108	CB0006	AIP 580-86	B2	ha	foodborne	ST-57	noA	B2	noF	foodborne	N/A	N/A	N/A	thisstudy	spoVA2	108	botulinum
109	CB0538	SRR8527757	B2	ha	Infant	ST-52	noA	B2	noF	N/A	Infant	N/A	N/A	thisstudy	spoVA2	109	botulinum
110	CB0537	SRR8527758	B2	ha	Infant	ST-52	noA	B2	noF	N/A	Infant	N/A	N/A	thisstudy	spoVA2	110	botulinum
111	CB0539	SRR8527760	B2	ha	Infant	ST-52	noA	B2	noF	N/A	Infant	N/A	N/A	thisstudy	spoVA2	111	botulinum
112	CB0540	SRR8527759	B2	ha	Infant	ST-52	noA	B2	noF	N/A	Infant	N/A	N/A	thisstudy	spoVA2	112	botulinum
113	CB0532	SRR8527663	B2	ha	Infant	ST-52	noA	B2	noF	N/A	Infant	N/A	N/A	thisstudy	spoVA2	113	botulinum
114	CB0534	SRR8527664	B2	ha	Infant	ST-52	noA	B2	noF	N/A	Infant	N/A	N/A	thisstudy	spoVA2	114	botulinum
115	CB0430	IFR 18/117	B2	ha	unknown	N/A	noA	B2	noF	N/A	N/A	N/A	N/A	thisstudy	spoVA2	115	botulinum
116	CB0584	F3602/93	B2	ha	Infant	N/A	noA	B2	noF	N/A	Infant	N/A	N/A	thisstudy	spoVA2	116	botulinum
117	CB0583	F3601/93	B2	ha	Infant	N/A	noA	B2	noF	N/A	Infant	N/A	N/A	thisstudy	spoVA2	117	botulinum
118	CB1069	B2 331	B2	ha	Infant	N/A	noA	B2	noF	foodborne	N/A	N/A	N/A	genbank	spoVA2	118	botulinum
119	CB0137	IFR 12/035	B2	ha	non-clinical	N/A	noA	B2	noF	N/A	N/A	non-clinical	N/A	thisstudy	spoVA2	119	botulinum
120	CB1086	BrDura	A2F5	orfX	foodborne	N/A	A2F5	noB	A2F5	N/A	N/A	N/A	N/A	genbank	spoVA2	120	botulinum
121	CB1041	AM1051	A2	orfX	infant	ST-85	A2	noB	noF	N/A	N/A	N/A	N/A	genbank	spoVA2	121	botulinum
122	CB1021	301-13	A2B2	ha + orfX	foodborne	ST-61	A2B2	A2B2	noF	foodborne	N/A	N/A	N/A	genbank	spoVA2	122	botulinum
123	CB0118	1391/01	A1B5	ha + orfX	non-clinical	ST-10	A1B5	A1B5	noF	N/A	N/A	non-clinical	N/A	thisstudy	spoVA2	123	botulinum
124	CB0105	NCTC 11199	A1B5	ha + orfX	infant	ST-10	A1B5	A1B5	noF	N/A	infant	N/A	N/A	thisstudy	spoVA2	124	botulinum
125	CB0132	IFR 12/028	B2	ha	non-clinical	ST-59	noA	B2	noF	N/A	N/A	non-clinical	N/A	thisstudy	spoVA2	125	botulinum
126	CB0606	213B	B2	ha	unknown	ST-59	noA	B2	noF	N/A	N/A	N/A	N/A	thisstudy	spoVA2	126	botulinum
127	CB1049	ATCC 17843	B2	ha	foodborne	ST-59	noA	B2	noF	foodborne	N/A	N/A	N/A	genbank	spoVA2	127	botulinum
128	CB0141	IFR 12/039	B2	ha	non-clinical	ST-59	noA	B2	noF	N/A	N/A	non-clinical	N/A	thisstudy	spoVA2	128	botulinum
129	CB0140	IFR 12/038	B2	ha	non-clinical	ST-59	noA	B2	noF	N/A	N/A	non-clinical	N/A	thisstudy	spoVA2	129	botulinum
130	CB0131	IFR 12/027	B2	ha	non-clinical	ST-59	noA	B2	noF	N/A	N/A	non-clinical	N/A	thisstudy	spoVA2	130	botulinum
131	CB0130	IFR 12/026	B2	ha	non-clinical	ST-59	noA	B2	noF	N/A	N/A	non-clinical	N/A	thisstudy	spoVA2	131	botulinum
132	CB1057	ATCC 7949	B2	ha	unknown	ST-59	noA	B2	noF	foodborne	N/A	N/A	N/A	genbank	spoVA2	132	botulinum
133	CB0338	IFR 16/307	B2	ha	unknown	ST-59	noA	B2	noF	N/A	N/A	N/A	N/A	thisstudy	spoVA2	133	botulinum
134	CB0659	4B	B2	ha	unknown	ST-59	noA	B2	noF	N/A	N/A	N/A	N/A	thisstudy	spoVA2	134	botulinum
135	CB0575	R3055/00	A5B3	ha	wound	ST-16	A5B3	A5B3	noF	N/A	N/A	N/A	wound	thisstudy	spoVA2	135	botulinum
136	CB0472	SRR8527707	A5B3	ha	wound	ST-16	A5B3	A5B3	noF	N/A	N/A	N/A	wound	thisstudy	spoVA2	136	botulinum
137	CB0467	SRR8527747	A5B3	ha	wound	ST-16	A5B3	A5B3	noF	N/A	N/A	N/A	wound	thisstudy	spoVA2	137	botulinum
138	CB0474	SRR8527713	A5B3	ha	wound	ST-16	A5B3	A5B3	noF	N/A	N/A	N/A	wound	thisstudy	spoVA2	138	botulinum
139	CB0576	R4519/00	A5B3	ha	Unknown	ST-16	A5B3	A5B3	noF	N/A	N/A	N/A	N/A	thisstudy	spoVA2	139	botulinum
140	CB0549	SRR8527765	A5B3	ha	wound	ST-16	A5B3	A5B3	noF	N/A	N/A	N/A	wound	thisstudy	spoVA2	140	botulinum
141	CB0102	SRR8980991	A5B3	ha	wound	ST-16	A5B3	A5B3	noF	N/A	N/A	N/A	wound	thisstudy	spoVA2	141	botulinum
142	CB0471	SRR8527708	A5B3	ha	wound	N/A	A5B3	A5B3	noF	N/A	N/A	N/A	wound	thisstudy	spoVA2	142	botulinum
143	CB1014	1430-11	A5B2	ha	foodborne	ST-46	A5B2	A5B2	noF	foodborne	N/A	N/A	N/A	genbank	spoVA2	143	botulinum
144	CB0520	SRR8527646	B3	ha	wound	N/A	noA	B3	noF	N/A	N/A	N/A	wound	thisstudy	spoVA2	144	botulinum
145	CB0521	SRR8527645	B3	ha	wound	N/A	noA	B3	noF	N/A	N/A	N/A	wound	thisstudy	spoVA2	145	botulinum
146	CB1092	CDC 795	B3	ha	unknown	ST-98	noA	B3	noF	N/A	N/A	N/A	N/A	genbank	spoVA2	146	botulinum
147	CB0571	SRR8527721	B3	ha	wound	N/A	noA	B3	noF	N/A	N/A	N/A	wound	thisstudy	spoVA2	147	botulinum
148	CB0569	SRR8527738	B3	ha	wound	N/A	noA	B3	noF	N/A	N/A	N/A	wound	thisstudy	spoVA2	148	botulinum
149	CB0561	SRR8527740	B3	ha	wound	N/A	noA	B3	noF	N/A	N/A	N/A	wound	thisstudy	spoVA2	149	botulinum
150	CB0564	SRR8527741	B3	ha	wound	N/A	noA	B3	noF	N/A	N/A	N/A	wound	thisstudy	spoVA2	150	botulinum
151	CB0562	SRR8527739	B3	ha	wound	N/A	noA	B3	noF	N/A	N/A	N/A	wound	thisstudy	spoVA2	151	botulinum
152	CB0567	SRR8527746	B3	ha	wound	N/A	noA	B3	noF	N/A	N/A	N/A	wound	thisstudy	spoVA2	152	botulinum
153	CB0568	SRR8527745	B3	ha	wound	N/A	noA	B3	noF	N/A	N/A	N/A	wound	thisstudy	spoVA2	153	botulinum
154	CB0565	SRR8527744	B3	ha	wound	N/A	noA	B3	noF	N/A	N/A	N/A	wound	thisstudy	spoVA2	154	botulinum
155	CB0586	SRR8527704	B3	ha	wound	N/A	noA	B3	noF	N/A	N/A	N/A	wound	thisstudy	spoVA2	155	botulinum
156	CB0563	SRR8527742	B3	ha	wound	N/A	noA	B3	noF	N/A	N/A	N/A	wound	thisstudy	spoVA2	156	botulinum
157	CB0572	SRR8527722	B3	ha	wound	N/A	noA	B3	noF	N/A	N/A	N/A	wound	thisstudy	spoVA2	157	botulinum
158	CB0570	SRR8527737	B3	ha	wound	N/A	noA	B3	noF	N/A	N/A	N/A	wound	thisstudy	spoVA2	158	botulinum
159	CB0301	ZBS3_16-257-04	B3	ha	wound	N/A	noA	B3	noF	N/A	N/A	N/A	wound	thisstudy	spoVA2	159	botulinum
160	CB0287	ZBS3_16-240-01	B3	ha	wound	N/A	noA	B3	noF	N/A	N/A	N/A	wound	thisstudy	spoVA2	160	botulinum
161	CB0302	ZBS3_16-257-05	B3	ha	wound	N/A	noA	B3	noF	N/A	N/A	N/A	wound	thisstudy	spoVA2	161	botulinum
162	CB0300	ZBS3_16-257-02	B3	ha	wound	N/A	noA	B3	noF	N/A	N/A	N/A	wound	thisstudy	spoVA2	162	botulinum
163	CB0512	SRR8527702	B3	ha	wound	N/A	noA	B3	noF	N/A	N/A	N/A	wound	thisstudy	spoVA2	163	botulinum
164	CB0559	SRR8527661	B3	ha	wound	N/A	noA	B3	noF	N/A	N/A	N/A	wound	thisstudy	spoVA2	164	botulinum
165	CB0558	SRR8527658	B3	ha	wound	N/A	noA	B3	noF	N/A	N/A	N/A	wound	thisstudy	spoVA2	165	botulinum
166	CB0566	SRR8527743	B3	ha	wound	N/A	noA	B3	noF	N/A	N/A	N/A	wound	thisstudy	spoVA2	166	botulinum
167	CB0557	SRR8527657	B3	ha	wound	N/A	noA	B3	noF	N/A	N/A	N/A	wound	thisstudy	spoVA2	167	botulinum
168	CB0587	SRR8527703	B3	ha	wound	N/A	noA	B3	noF	N/A	N/A	N/A	wound	thisstudy	spoVA2	168	botulinum
169	CB0468	SRR8527748	B3	ha	wound	N/A	noA	B3	noF	N/A	N/A	N/A	wound	thisstudy	spoVA2	169	botulinum
170	CB0423	CN 7285	A5B2	ha	unknown	ST-86	A5B2	A5B2	noF	N/A	N/A	N/A	N/A	thisstudy	spoVA2	170	botulinum
171	CB1228	food_20	B2	ha	infant	ST-32	noA	B2	noF	N/A	infant	N/A	N/A	genbank	spoVA2	171	botulinum
172	CB0088	SRR8980912	A5B2	ha	wound	ST-47	A5B2	A5B2	noF	N/A	N/A	N/A	wound	thisstudy	absent	172	botulinum
173	CB0475	SRR8527712	A5B2	ha	wound	ST-47	A5B2	A5B2	noF	N/A	N/A	N/A	wound	thisstudy	absent	173	botulinum
174	CB0091	SRR8980919	A5B2	ha	wound	ST-47	A5B2	A5B2	noF	N/A	N/A	N/A	wound	thisstudy	absent	174	botulinum
175	CB0466	SRR8527754	A5B2	ha	wound	ST-47	A5B2	A5B2	noF	N/A	N/A	N/A	wound	thisstudy	absent	175	botulinum
176	CB0099	SRR8980996	A5B2	ha	wound	ST-47	A5B2	A5B2	noF	N/A	N/A	N/A	wound	thisstudy	absent	176	botulinum
177	CB0100	SRR8980997	A5B2	ha	wound	ST-47	A5B2	A5B2	noF	N/A	N/A	N/A	wound	thisstudy	absent	177	botulinum
178	CB0101	SRR8980990	A5B2	ha	wound	ST-47	A5B2	A5B2	noF	N/A	N/A	N/A	wound	thisstudy	absent	178	botulinum
179	CB0449	SRR8527688	A5B2	ha	wound	ST-47	A5B2	A5B2	noF	N/A	N/A	N/A	wound	thisstudy	absent	179	botulinum
180	CB0448	SRR8527687	A5B2	ha	wound	ST-47	A5B2	A5B2	noF	N/A	N/A	N/A	wound	thisstudy	absent	180	botulinum
181	CB0522	SRR8527644	A5B2	ha	wound	ST-47	A5B2	A5B2	noF	N/A	N/A	N/A	wound	thisstudy	absent	181	botulinum
182	CB0510	SRR8527694	A5B2	ha	unknown	ST-47	A5B2	A5B2	noF	N/A	N/A	N/A	N/A	thisstudy	absent	182	botulinum
183	CB0476	SRR8527711	A5B2	ha	wound	ST-47	A5B2	A5B2	noF	N/A	N/A	N/A	wound	thisstudy	absent	183	botulinum
184	CB0090	SRR8980910	A5B2	ha	wound	ST-47	A5B2	A5B2	noF	N/A	N/A	N/A	wound	thisstudy	absent	184	botulinum
185	CB0453	SRR8527691	A5B2	ha	wound	ST-47	A5B2	A5B2	noF	N/A	N/A	N/A	wound	thisstudy	absent	185	botulinum
186	CB0098	SRR8980999	A5B2	ha	wound	ST-47	A5B2	A5B2	noF	N/A	N/A	N/A	wound	thisstudy	absent	186	botulinum
187	CB0097	SRR8980998	A5B2	ha	wound	ST-47	A5B2	A5B2	noF	N/A	N/A	N/A	wound	thisstudy	absent	187	botulinum
188	CB0460	SRR8527752	A5B2	ha	wound	ST-47	A5B2	A5B2	noF	N/A	N/A	N/A	wound	thisstudy	absent	188	botulinum
189	CB0461	SRR8527749	A5B2	ha	wound	ST-47	A5B2	A5B2	noF	N/A	N/A	N/A	wound	thisstudy	absent	189	botulinum
190	CB0457	SRR8527683	A5B2	ha	wound	ST-47	A5B2	A5B2	noF	N/A	N/A	N/A	wound	thisstudy	absent	190	botulinum
191	CB0087	SRR8980913	A5B2	ha	wound	ST-47	A5B2	A5B2	noF	N/A	N/A	N/A	wound	thisstudy	absent	191	botulinum
192	CB0465	SRR8527753	A5B2	ha	wound	ST-47	A5B2	A5B2	noF	N/A	N/A	N/A	wound	thisstudy	absent	192	botulinum
193	CB0452	SRR8527686	A5B2	ha	wound	ST-47	A5B2	A5B2	noF	N/A	N/A	N/A	wound	thisstudy	absent	193	botulinum
194	CB0458	SRR8527684	A5B2	ha	wound	ST-47	A5B2	A5B2	noF	N/A	N/A	N/A	wound	thisstudy	absent	194	botulinum
195	CB0456	SRR8527690	A5B2	ha	wound	ST-47	A5B2	A5B2	noF	N/A	N/A	N/A	wound	thisstudy	absent	195	botulinum
196	CB0451	SRR8527685	A5B2	ha	wound	ST-47	A5B2	A5B2	noF	N/A	N/A	N/A	wound	thisstudy	absent	196	botulinum
197	CB0577	R813/00	A5B2	ha	wound	ST-47	A5B2	A5B2	noF	N/A	N/A	N/A	wound	thisstudy	absent	197	botulinum
198	CB0089	SRR8980911	A5B2	ha	wound	ST-47	A5B2	A5B2	noF	N/A	N/A	N/A	wound	thisstudy	absent	198	botulinum
199	CB0454	SRR8527692	A5B2	ha	wound	ST-47	A5B2	A5B2	noF	N/A	N/A	N/A	wound	thisstudy	absent	199	botulinum
200	CB0462	SRR8527750	A5B2	ha	wound	ST-47	A5B2	A5B2	noF	N/A	N/A	N/A	wound	thisstudy	absent	200	botulinum
201	CB0459	SRR8527751	A5B2	ha	wound	ST-47	A5B2	A5B2	noF	N/A	N/A	N/A	wound	thisstudy	absent	201	botulinum
202	CB0095	SRR8980992	A5B2	ha	wound	ST-47	A5B2	A5B2	noF	N/A	N/A	N/A	wound	thisstudy	absent	202	botulinum
203	CB0463	SRR8527755	A5B2	ha	wound	ST-47	A5B2	A5B2	noF	N/A	N/A	N/A	wound	thisstudy	absent	203	botulinum
204	CB0072	SRR8980930	A5B2	ha	wound	ST-47	A5B2	A5B2	noF	N/A	N/A	N/A	wound	thisstudy	absent	204	botulinum
205	CB0096	SRR8980993	A5B2	ha	wound	ST-47	A5B2	A5B2	noF	N/A	N/A	N/A	wound	thisstudy	absent	205	botulinum
206	CB0464	SRR8527756	A5B2	ha	wound	ST-47	A5B2	A5B2	noF	N/A	N/A	N/A	wound	thisstudy	absent	206	botulinum
207	CB0093	SRR8980994	A5B2	ha	wound	ST-47	A5B2	A5B2	noF	N/A	N/A	N/A	wound	thisstudy	absent	207	botulinum
208	CB0094	SRR8980995	A5B2	ha	wound	ST-47	A5B2	A5B2	noF	N/A	N/A	N/A	wound	thisstudy	absent	208	botulinum
209	CB1150	H04402 065	A5B2	ha	wound	N/A	A5B2	A5B2	noF	N/A	N/A	N/A	wound	genbank	absent	209	botulinum
210	CB0455	SRR8527689	A5B2	ha	wound	ST-47	A5B2	A5B2	noF	N/A	N/A	N/A	wound	thisstudy	absent	210	botulinum
211	CB0086	SRR8980914	A5B2	ha	wound	ST-47	A5B2	A5B2	noF	N/A	N/A	N/A	wound	thisstudy	absent	211	botulinum
212	CB0555	SRR8981568	A5B2	ha	wound	ST-47	A5B2	A5B2	noF	N/A	N/A	N/A	wound	thisstudy	absent	212	botulinum
213	CB0473	SRR8527714	A5B2	ha	wound	ST-47	A5B2	A5B2	noF	N/A	N/A	N/A	wound	thisstudy	absent	213	botulinum
214	CB0285	Colworth BL237	A2	orfX	non-clinical	ST-28	A2	noB	noF	N/A	N/A	non-clinical	N/A	thisstudy	absent	214	botulinum
215	CB0579	F1904/97	A2	orfX	non-clinical	ST-28	A2	noB	noF	N/A	N/A	non-clinical	N/A	thisstudy	absent	215	botulinum
216	CB1171	Mauritius	A2	orfX	foodborne	ST-28	A2	noB	noF	foodborne	N/A	N/A	N/A	genbank	absent	216	botulinum
217	CB0165	NCTC 9837 (2)	A2	orfX	foodborne	ST-28	A2	noB	noF	foodborne	N/A	N/A	N/A	thisstudy	absent	217	botulinum
218	CB0104	NCTC 9837	A2	orfX	foodborne	ST-28	A2	noB	noF	foodborne	N/A	N/A	N/A	thisstudy	absent	218	botulinum
219	CB0585	IFR 16/622	A2	orfX	non-clinical	ST-28	A2	noB	noF	N/A	N/A	non-clinical	N/A	thisstudy	absent	219	botulinum
220	CB1122	CDC_53174	A2	orfX	unknown	ST-28	A2	noB	noF	N/A	N/A	N/A	N/A	genbank	absent	220	botulinum
221	CB0149	IFR 15/031	A2	orfX	non-clinical	ST-28	A2	noB	noF	N/A	N/A	non-clinical	N/A	thisstudy	absent	221	botulinum
222	CB0366	IFR 18/090	B2	ha	unknown	N/A	noA	B2	noF	N/A	N/A	N/A	N/A	thisstudy	absent	222	botulinum
223	CB0152	IFR 15/034	B2	ha	non-clinical	N/A	noA	B2	noF	N/A	N/A	non-clinical	N/A	thisstudy	absent	223	botulinum
224	CB0151	IFR 15/033	B2	ha	non-clinical	N/A	noA	B2	noF	N/A	N/A	non-clinical	N/A	thisstudy	absent	224	botulinum
225	CB1037	A2 117	A2	orfX	foodborne	N/A	A2	noB	noF	foodborne	N/A	N/A	N/A	genbank	absent	225	botulinum
226	CB0601	IFR 18/141	NT	none	unknown	N/A	noA	noB	noF	N/A	N/A	N/A	N/A	thisstudy	absent	226	botulinum
227	CB1148	F 357	F8	orfX	foodborne	N/A	noA	noB	F8	foodborne	N/A	N/A	N/A	genbank	spoVA2	227	botulinum
228	CB0487	SRR8527731	B2	ha	Infant	N/A	noA	B2	noF	N/A	Infant	N/A	N/A	thisstudy	absent	228	botulinum
229	CB1068	B2 275	B2	ha	wound	N/A	noA	B2	noF	N/A	N/A	N/A	wound	genbank	absent	229	botulinum
230	CB1038	A2B3 87	A2B3	ha + orfX	foodborne	ST-38	A2B3	A2B3	noF	foodborne	N/A	N/A	N/A	genbank	absent	230	botulinum
231	CB0008	IFR 18/002	NT	none	unknown	ST-56	noA	noB	noF	N/A	N/A	N/A	N/A	thisstudy	absent	231	botulinum
232	CB0092	IFR 18/018	NT	none	unknown	N/A	noA	noB	noF	N/A	N/A	N/A	N/A	thisstudy	absent	232	botulinum
233	CB0491	SRR8527678	B3	ha	wound	N/A	noA	B3	noF	N/A	N/A	N/A	wound	thisstudy	absent	233	botulinum
234	CB0489	SRR8527727	B3	ha	wound	N/A	noA	B3	noF	N/A	N/A	N/A	wound	thisstudy	absent	234	botulinum
235	CB0490	SRR8527728	B3	ha	wound	N/A	noA	B3	noF	N/A	N/A	N/A	wound	thisstudy	absent	235	botulinum
236	CB0488	SRR8527732	B3	ha	wound	N/A	noA	B3	noF	N/A	N/A	N/A	wound	thisstudy	absent	236	botulinum
237	CB0337	IFR 18/076	A1	ha	unknown	ST-1	A1	noB	noF	N/A	N/A	N/A	N/A	thisstudy	absent	237	botulinum
238	CB0161	NCTC 3805	A1	ha	non-clinical	ST-1	A1	noB	noF	N/A	N/A	non-clinical	N/A	thisstudy	absent	238	botulinum
239	CB0326	213	A1	ha	unknown	ST-1	A1	noB	noF	N/A	N/A	N/A	N/A	thisstudy	absent	239	botulinum
240	CB0664	NCTC 3806 (2)	A1	ha	foodborne	ST-1	A1	noB	noF	foodborne	N/A	N/A	N/A	thisstudy	absent	240	botulinum
241	CB0590	NCTC 3805 (2)	A1	ha	non-clinical	ST-1	A1	noB	noF	N/A	N/A	non-clinical	N/A	thisstudy	absent	241	botulinum
242	CB0351	397/5	A1	ha	unknown	ST-1	A1	noB	noF	N/A	N/A	N/A	N/A	thisstudy	absent	242	botulinum
243	CB0605	IFR 18/142	A1	ha	unknown	ST-1	A1	noB	noF	N/A	N/A	N/A	N/A	thisstudy	absent	243	botulinum
244	CB0322	3805	A1	ha	unknown	ST-1	A1	noB	noF	N/A	N/A	N/A	N/A	thisstudy	absent	244	botulinum
245	CB0226	765	A1	ha	non-clinical	ST-1	A1	noB	noF	N/A	N/A	non-clinical	N/A	thisstudy	absent	245	botulinum
246	CB0592	VL1	A1	ha	non-clinical	ST-1	A1	noB	noF	N/A	N/A	non-clinical	N/A	thisstudy	absent	246	botulinum
247	CB0403	IFR 18/107	A1	ha	unknown	ST-1	A1	noB	noF	N/A	N/A	N/A	N/A	thisstudy	absent	247	botulinum
248	CB0401	IFR 18/105	A1	ha	unknown	ST-1	A1	noB	noF	N/A	N/A	N/A	N/A	thisstudy	absent	248	botulinum
249	CB0158	62A	A1	ha	unknown	ST-1	A1	noB	noF	N/A	N/A	N/A	N/A	thisstudy	absent	249	botulinum
250	CB0589	62A (2)	A1	ha	unknown	ST-1	A1	noB	noF	N/A	N/A	N/A	N/A	thisstudy	absent	250	botulinum
251	CB1137	CFSAN064329	A1	ha	unknown	ST-1	A1	noB	noF	N/A	N/A	N/A	N/A	genbank	absent	251	botulinum
252	CB0655	62A (3)	A1	ha	unknown	ST-1	A1	noB	noF	N/A	N/A	N/A	N/A	thisstudy	absent	252	botulinum
253	CB0162	NCTC 3806	A1	ha	foodborne	ST-1	A1	noB	noF	foodborne	N/A	N/A	N/A	thisstudy	absent	253	botulinum
254	CB0196	IFR 18/027	A1	ha	unknown	ST-1	A1	noB	noF	N/A	N/A	N/A	N/A	thisstudy	absent	254	botulinum
255	CB0630	FT30	A1	ha	unknown	ST-1	A1	noB	noF	N/A	N/A	N/A	N/A	thisstudy	absent	255	botulinum
256	CB1053	ATCC 25763	A1	ha	unknown	ST-1	A1	noB	noF	N/A	N/A	N/A	N/A	genbank	absent	256	botulinum
257	CB0645	ATCC 25763	A1	ha	unknown	ST-1	A1	noB	noF	N/A	N/A	N/A	N/A	thisstudy	absent	257	botulinum
258	CB1186	Prevot Dewping	A1	ha	unknown	ST-1	A1	noB	noF	N/A	N/A	N/A	N/A	genbank	absent	258	botulinum
259	CB1185	Prevot 910	A1	ha	non-clinical	ST-1	A1	noB	noF	N/A	N/A	non-clinical	N/A	genbank	absent	259	botulinum
260	CB0669	CDC 1690	A1	ha	foodborne	ST-1	A1	noB	noF	foodborne	N/A	N/A	N/A	thisstudy	absent	260	botulinum
261	CB0376	IFR 16/362	A1	ha	unknown	ST-1	A1	noB	noF	N/A	N/A	N/A	N/A	thisstudy	absent	261	botulinum
262	CB1184	Prevot 697B	A1	ha	non-clinical	ST-1	A1	noB	noF	N/A	N/A	non-clinical	N/A	genbank	absent	262	botulinum
263	CB0159	NCTC 387	A1	ha	unknown	ST-1	A1	noB	noF	N/A	N/A	N/A	N/A	thisstudy	absent	263	botulinum
264	CB0347	887	A1	ha	unknown	ST-1	A1	noB	noF	N/A	N/A	N/A	N/A	thisstudy	absent	264	botulinum
265	CB1055	ATCC 449	A1	ha	unknown	ST-1	A1	noB	noF	N/A	N/A	N/A	N/A	genbank	absent	265	botulinum
266	CB1051	ATCC 19397	A1	ha	unknown	ST-1	A1	noB	noF	N/A	N/A	N/A	N/A	genbank	absent	266	botulinum
267	CB0312	4979	A1	ha	unknown	ST-1	A1	noB	noF	N/A	N/A	N/A	N/A	thisstudy	absent	267	botulinum
268	CB0666	NCTC 7272 (3)	A1	ha	unknown	ST-1	A1	noB	noF	N/A	N/A	N/A	N/A	thisstudy	absent	268	botulinum
269	CB0164	NCTC 7272	A1	none	unknown	ST-1	A1	noB	noF	N/A	N/A	N/A	N/A	thisstudy	absent	269	botulinum
270	CB0163	NCTC 4587	A1	ha	unknown	ST-1	A1	noB	noF	N/A	N/A	N/A	N/A	thisstudy	absent	270	botulinum
271	CB0670	NCTC 7272 (4)	A1	ha	unknown	ST-1	A1	noB	noF	N/A	N/A	N/A	N/A	thisstudy	absent	271	botulinum
272	CB0424	CN 5008	A1	ha	unknown	ST-1	A1	noB	noF	N/A	N/A	N/A	N/A	thisstudy	absent	272	botulinum
273	CB0191	1192A	A1	ha	non-clinical	ST-1	A1	noB	noF	N/A	N/A	non-clinical	N/A	thisstudy	absent	273	botulinum
274	CB0411	CN 7236	A1	ha	unknown	ST-1	A1	noB	noF	N/A	N/A	N/A	N/A	thisstudy	absent	274	botulinum
275	CB0663	NCTC 7272 (2)	A1	ha	unknown	ST-1	A1	noB	noF	N/A	N/A	N/A	N/A	thisstudy	absent	275	botulinum
276	CB1156	Hall	A1	ha	foodborne	ST-1	A1	noB	noF	foodborne	N/A	N/A	N/A	genbank	absent	276	botulinum
277	CB1135	CFSAN002369	(A1)	ha	unknown	N/A	(A1)	noB	noF	foodborne	N/A	N/A	N/A	genbank	absent	277	botulinum
278	CB0611	16037	A1	ha	foodborne	ST-1	A1	noB	noF	foodborne	N/A	N/A	N/A	thisstudy	absent	278	botulinum
279	CB1142	DFPST0029	A1	ha	foodborne	ST-1	A1	noB	noF	foodborne	N/A	N/A	N/A	genbank	absent	279	botulinum
280	CB0002	ATCC 3502	A1	ha	foodborne	ST-9	A1	noB	noF	foodborne	N/A	N/A	N/A	thisstudy	absent	280	botulinum
281	CB0369	IFR 18/091	A1	ha	unknown	ST-9	A1	noB	noF	N/A	N/A	N/A	N/A	thisstudy	absent	281	botulinum
282	CB0433	39 KA	A1	ha	non-clinical	ST-9	A1	noB	noF	N/A	N/A	non-clinical	N/A	thisstudy	absent	282	botulinum
283	CB1054	ATCC 3502	A1	ha	foodborne	ST-9	A1	noB	noF	foodborne	N/A	N/A	N/A	genbank	absent	283	botulinum
284	CB1134	CFSAN002367	(A1)	ha	foodborne	N/A	(A1)	noB	noF	foodborne	N/A	N/A	N/A	genbank	absent	284	botulinum
285	CB1225	VPI 7124	A1	ha	unknown	ST-1	A1	noB	noF	N/A	N/A	non-clinical	N/A	genbank	absent	285	botulinum
286	CB1044	AM1295	A1	ha	unknown	ST-1	A1	noB	noF	N/A	N/A	N/A	N/A	genbank	absent	286	botulinum
287	CB0190	33A	A1	ha	non-clinical	ST-1	A1	noB	noF	N/A	N/A	non-clinical	N/A	thisstudy	absent	287	botulinum
288	CB1173	McClung 844	A1	ha	unknown	ST-1	A1	noB	noF	N/A	N/A	N/A	N/A	genbank	absent	288	botulinum
289	CB1050	ATCC 17862	A1	ha	unknown	ST-1	A1	noB	noF	N/A	N/A	N/A	N/A	genbank	absent	289	botulinum
290	CB1162	KF Meyer 33	A1	ha	foodborne	ST-1	A1	noB	noF	foodborne	N/A	N/A	N/A	genbank	absent	290	botulinum
291	CB1194	SU0305	B2	ha	non-clinical	ST-92	noA	B2	noF	N/A	N/A	non-clinical	N/A	genbank	spoVA2	291	botulinum
292	CB1072	B305	B2	ha	non-clinical	ST-92	noA	B2	noF	N/A	N/A	N/A	N/A	genbank	spoVA2	292	botulinum
293	CB1073	B515	B2	ha	non-clinical	ST-92	noA	B2	noF	N/A	N/A	N/A	N/A	genbank	spoVA2	293	botulinum
294	CB1074	B609	B2	ha	non-clinical	ST-92	noA	B2	noF	N/A	N/A	N/A	N/A	genbank	spoVA2	294	botulinum
295	CB0631	CDC 7827	B2	ha	infant	N/A	noA	B2	noF	N/A	infant	N/A	N/A	thisstudy	spoVA2	295	botulinum
296	CB1075	B742	B2	ha	non-clinical	N/A	noA	B2	noF	N/A	N/A	N/A	N/A	genbank	spoVA2	296	botulinum
297	CB1205	SU1033	NT	none	non-clinical	N/A	noA	noB	noF	N/A	N/A	non-clinical	N/A	genbank	spoVA2	297	botulinum
298	CB1170	Man216	F4	orfX	unknown	N/A	noA	noB	F4	foodborne	N/A	N/A	N/A	genbank	absent	298	botulinum
299	CB0112	IFR 18/019	B2	ha	unknown	ST-67	noA	B2	noF	N/A	N/A	N/A	N/A	thisstudy	absent	299	botulinum
300	CB0108	2045/98	B2	ha	foodborne	ST-67	noA	B2	noF	foodborne	N/A	N/A	N/A	thisstudy	absent	300	botulinum
301	CB0129	IFR 12/025	B2	ha	non-clinical	N/A	noA	B2	noF	N/A	N/A	non-clinical	N/A	thisstudy	absent	301	botulinum
302	CB1066	B2 128	B2	ha	infant	ST-67	noA	B2	noF	N/A	infant	N/A	N/A	genbank	absent	302	botulinum
303	CB0602	BL81/25	B2	ha	unknown	ST-67	noA	B2	noF	N/A	N/A	N/A	N/A	thisstudy	absent	303	botulinum
304	CB1070	B2 433	B2	ha	infant	N/A	noA	B2	noF	foodborne	N/A	N/A	N/A	genbank	absent	304	botulinum
305	CB0126	IFR 12/022	B2	ha	non-clinical	ST-19	noA	B2	noF	N/A	N/A	non-clinical	N/A	thisstudy	absent	305	botulinum
306	CB1004	111	B2 BontX	ha + orfX	infant	ST-19	noA	B2	noF	N/A	infant	N/A	N/A	genbank	absent	306	botulinum
307	CB1218	SU1575NT	NT	none	non-clinical	N/A	noA	noB	noF	N/A	N/A	non-clinical	N/A	genbank	absent	307	botulinum
308	CB0548	SRR8527766	A1	ha	Foodborne	ST-19	A1	noB	noF	Foodborne	N/A	N/A	N/A	thisstudy	absent	308	botulinum
309	CB0545	SRR8527764	A1	ha	Foodborne	ST-19	A1	noB	noF	Foodborne	N/A	N/A	N/A	thisstudy	absent	309	botulinum
310	CB0547	SRR8527763	A1	ha	Foodborne	ST-19	A1	noB	noF	Foodborne	N/A	N/A	N/A	thisstudy	absent	310	botulinum
311	CB0544	SRR8527761	A1	ha	Foodborne	ST-19	A1	noB	noF	Foodborne	N/A	N/A	N/A	thisstudy	absent	311	botulinum
312	CB0542	SRR8527762	A1	ha	Foodborne	ST-19	A1	noB	noF	Foodborne	N/A	N/A	N/A	thisstudy	absent	312	botulinum
313	CB1161	KF Meyer 126	A1	ha	foodborne	ST-19	A1	noB	noF	foodborne	N/A	N/A	N/A	genbank	absent	313	botulinum
314	CB0658	96A	A1	ha	unknown	N/A	A1	noB	noF	N/A	N/A	N/A	N/A	thisstudy	absent	314	botulinum
315	CB0343	751/1	B1	ha	unknown	ST-30	noA	B1	noF	N/A	N/A	N/A	N/A	thisstudy	absent	315	botulinum
316	CB0368	751	B1	ha	unknown	ST-30	noA	B1	noF	N/A	N/A	N/A	N/A	thisstudy	absent	316	botulinum
317	CB0350	1356/R	B1	ha	unknown	ST-30	noA	B1	noF	N/A	N/A	N/A	N/A	thisstudy	absent	317	botulinum
318	CB0410	IFR 18/111	B1	ha	unknown	ST-30	noA	B1	noF	N/A	N/A	N/A	N/A	thisstudy	absent	318	botulinum
319	CB0377	6506C	B1	ha	unknown	ST-30	noA	B1	noF	N/A	N/A	N/A	N/A	thisstudy	absent	319	botulinum
320	CB0181	NCTC 751	B1	ha	non-clinical	ST-30	noA	B1	noF	N/A	N/A	non-clinical	N/A	thisstudy	absent	320	botulinum
321	CB0378	IFR 18/095	B1	ha	unknown	ST-30	noA	B1	noF	N/A	N/A	N/A	N/A	thisstudy	absent	321	botulinum
322	CB0421	CN 7245	B1	ha	unknown	ST-30	noA	B1	noF	N/A	N/A	N/A	N/A	thisstudy	absent	322	botulinum
323	CB0180	53B	B1	ha	unknown	ST-30	noA	B1	noF	N/A	N/A	N/A	N/A	thisstudy	absent	323	botulinum
324	CB1153	Hall 80	B1	ha	foodborne	ST-30	noA	B1	noF	foodborne	N/A	N/A	N/A	genbank	absent	324	botulinum
325	CB1089	CDC 1656	B1	ha	infant	ST-30	noA	B1	noF	N/A	infant	N/A	N/A	genbank	absent	325	botulinum
326	CB1101	CDC41370NT	NT	none	foodborne	N/A	noA	noB	noF	foodborne	N/A	N/A	N/A	genbank	spoVA2	326	botulinum
327	CB0273	Colworth BL200	A2	orfX	non-clinical	N/A	A2	noB	noF	N/A	N/A	non-clinical	N/A	thisstudy	spoVA2	327	botulinum
328	CB0294	Colworth BL249	A2	orfX	non-clinical	N/A	A2	noB	noF	N/A	N/A	non-clinical	N/A	thisstudy	spoVA2	328	botulinum
329	CB0242	Colworth BL140	A2	orfX	non-clinical	N/A	A2	noB	noF	N/A	N/A	non-clinical	N/A	thisstudy	spoVA2	329	botulinum
330	CB0167	Colworth BL10	A2	orfX	non-clinical	N/A	A2	noB	noF	N/A	N/A	non-clinical	N/A	thisstudy	spoVA2	330	botulinum
331	CB0193	Colworth BL45	A2	orfX	non-clinical	N/A	A2	noB	noF	N/A	N/A	non-clinical	N/A	thisstudy	spoVA2	331	botulinum
332	CB0272	Colworth BL198	A2	orfX	non-clinical	N/A	A2	noB	noF	N/A	N/A	non-clinical	N/A	thisstudy	spoVA2	332	botulinum
333	CB0275	IFR 18/054	A2	orfX	unknown	N/A	A2	noB	noF	N/A	N/A	N/A	N/A	thisstudy	spoVA2	333	botulinum
334	CB0222	IFR 18/038	A2	orfX	unknown	N/A	A2	noB	noF	N/A	N/A	N/A	N/A	thisstudy	spoVA2	334	botulinum
335	CB0243	Colworth BL141	A2	orfX	non-clinical	N/A	A2	noB	noF	N/A	N/A	non-clinical	N/A	thisstudy	spoVA2	335	botulinum
336	CB0188	IFR 18/025	A2	orfX	unknown	N/A	A2	noB	noF	N/A	N/A	N/A	N/A	thisstudy	spoVA2	336	botulinum
337	CB0591	ZK3 (3)	A2	orfX	non-clinical	N/A	A2	noB	noF	N/A	N/A	non-clinical	N/A	thisstudy	spoVA2	337	botulinum
338	CB0168	Colworth BL12	A2	orfX	non-clinical	N/A	A2	noB	noF	N/A	N/A	non-clinical	N/A	thisstudy	spoVA2	338	botulinum
339	CB0170	Colworth BL14	A2	orfX	non-clinical	N/A	A2	noB	noF	N/A	N/A	non-clinical	N/A	thisstudy	spoVA2	339	botulinum
340	CB0288	Colworth BL242	A2	orfX	non-clinical	N/A	A2	noB	noF	N/A	N/A	non-clinical	N/A	thisstudy	spoVA2	340	botulinum
341	CB0203	Colworth BL69	A2	orfX	non-clinical	N/A	A2	noB	noF	N/A	N/A	non-clinical	N/A	thisstudy	spoVA2	341	botulinum
342	CB0175	Colworth BL19	A2	orfX	non-clinical	N/A	A2	noB	noF	N/A	N/A	non-clinical	N/A	thisstudy	spoVA2	342	botulinum
343	CB0177	Colworth BL21	A2	orfX	non-clinical	N/A	A2	noB	noF	N/A	N/A	non-clinical	N/A	thisstudy	spoVA2	343	botulinum
344	CB0293	Colworth BL248	A2	orfX	non-clinical	N/A	A2	noB	noF	N/A	N/A	non-clinical	N/A	thisstudy	spoVA2	344	botulinum
345	CB0172	Colworth BL16	A2	orfX	non-clinical	N/A	A2	noB	noF	N/A	N/A	non-clinical	N/A	thisstudy	spoVA2	345	botulinum
346	CB0174	Colworth BL18	A2	orfX	non-clinical	N/A	A2	noB	noF	N/A	N/A	non-clinical	N/A	thisstudy	spoVA2	346	botulinum
347	CB0446	AZK3	A2	orfX	non-clinical	N/A	A2	noB	noF	N/A	N/A	non-clinical	N/A	thisstudy	spoVA2	347	botulinum
348	CB0189	Colworth BL38	A2	orfX	non-clinical	N/A	A2	noB	noF	N/A	N/A	non-clinical	N/A	thisstudy	spoVA2	348	botulinum
349	CB0176	Colworth BL20	A2	orfX	non-clinical	N/A	A2	noB	noF	N/A	N/A	non-clinical	N/A	thisstudy	spoVA2	349	botulinum
350	CB0068	IFR 18/016	A2	orfX	unknown	N/A	A2	noB	noF	N/A	N/A	N/A	N/A	thisstudy	spoVA2	350	botulinum
351	CB0171	Colworth BL15	A2	orfX	non-clinical	N/A	A2	noB	noF	N/A	N/A	non-clinical	N/A	thisstudy	spoVA2	351	botulinum
352	CB0292	Colworth BL247	A2	orfX	non-clinical	N/A	A2	noB	noF	N/A	N/A	non-clinical	N/A	thisstudy	spoVA2	352	botulinum
353	CB0241	Colworth BL139	A2	orfX	non-clinical	N/A	A2	noB	noF	N/A	N/A	non-clinical	N/A	thisstudy	spoVA2	353	botulinum
354	CB0184	Colworth BL29	A2	orfX	non-clinical	N/A	A2	noB	noF	N/A	N/A	non-clinical	N/A	thisstudy	spoVA2	354	botulinum
355	CB0245	Colworth BL144	A2	orfX	non-clinical	N/A	A2	noB	noF	N/A	N/A	non-clinical	N/A	thisstudy	spoVA2	355	botulinum
356	CB0202	Colworth BL36	A2	orfX	non-clinical	N/A	A2	noB	noF	N/A	N/A	non-clinical	N/A	thisstudy	spoVA2	356	botulinum
357	CB0286	IFR 18/059	A2	orfX	unknown	N/A	A2	noB	noF	N/A	N/A	N/A	N/A	thisstudy	spoVA2	357	botulinum
358	CB0340	316	A2	orfX	unknown	N/A	A2	noB	noF	N/A	N/A	N/A	N/A	thisstudy	spoVA2	358	botulinum
359	CB0289	Colworth BL243	A2	orfX	unknown	N/A	A2	noB	noF	N/A	N/A	N/A	N/A	thisstudy	spoVA2	359	botulinum
360	CB0178	Colworth BL22	A2	orfX	non-clinical	N/A	A2	noB	noF	N/A	N/A	non-clinical	N/A	thisstudy	spoVA2	360	botulinum
361	CB0199	Colworth BL65	A2	orfX	non-clinical	N/A	A2	noB	noF	N/A	N/A	non-clinical	N/A	thisstudy	spoVA2	361	botulinum
362	CB0644	FT 53	A2	orfX	non-clinical	N/A	A2	noB	noF	N/A	N/A	non-clinical	N/A	thisstudy	spoVA2	362	botulinum
363	CB0304	ZK3 (2)	A2	orfX	non-clinical	N/A	A2	noB	noF	N/A	N/A	non-clinical	N/A	thisstudy	spoVA2	363	botulinum
364	CB0186	Colworth BL32	A2	orfX	non-clinical	N/A	A2	noB	noF	N/A	N/A	non-clinical	N/A	thisstudy	spoVA2	364	botulinum
365	CB0173	Colworth BL17	A2	orfX	non-clinical	N/A	A2	noB	noF	N/A	N/A	non-clinical	N/A	thisstudy	spoVA2	365	botulinum
366	CB0248	Colworth BL149	A2	orfX	non-clinical	N/A	A2	noB	noF	N/A	N/A	non-clinical	N/A	thisstudy	spoVA2	366	botulinum
367	CB0246	Colworth BL145	A2	orfX	non-clinical	N/A	A2	noB	noF	N/A	N/A	non-clinical	N/A	thisstudy	spoVA2	367	botulinum
368	CB0166	ZK3	A2	orfX	non-clinical	N/A	A2	noB	noF	N/A	N/A	non-clinical	N/A	thisstudy	spoVA2	368	botulinum
369	CB0169	Colworth BL13	A2	orfX	non-clinical	N/A	A2	noB	noF	N/A	N/A	non-clinical	N/A	thisstudy	spoVA2	369	botulinum
370	CB0429	143 B	B2	ha	non-clinical	ST-13	noA	B2	noF	N/A	N/A	non-clinical	N/A	thisstudy	spoVA2	370	botulinum
371	CB0444	B2191	B2	ha	foodborne	ST-13	noA	B2	noF	foodborne	N/A	N/A	N/A	thisstudy	spoVA2	371	botulinum
372	CB0445	B2192	B2	ha	foodborne	ST-13	noA	B2	noF	foodborne	N/A	N/A	N/A	thisstudy	spoVA2	372	botulinum
373	CB0009	AIP 1837	B2	ha	foodborne	ST-13	noA	B2	noF	foodborne	N/A	N/A	N/A	thisstudy	spoVA2	373	botulinum
374	CB0688	IFR 18/153	NT	none	unknown	ST-63	noA	noB	noF	N/A	N/A	N/A	N/A	thisstudy	spoVA2	374	botulinum
375	CB1254	PA 3679	NT	none	non-clinical	ST-63	noA	noB	noF	N/A	N/A	N/A	N/A	genbank	spoVA2	375	botulinum
376	CB0373	IFR 18/092	NT	none	unknown	ST-63	noA	noB	noF	N/A	N/A	N/A	N/A	thisstudy	spoVA2	376	botulinum
377	CB0390	IFR 18/099	NT	none	unknown	ST-63	noA	noB	noF	N/A	N/A	N/A	N/A	thisstudy	spoVA2	377	botulinum
378	CB0686	IFR 18/151	NT	none	unknown	ST-63	noA	noB	noF	N/A	N/A	N/A	N/A	thisstudy	spoVA2	378	botulinum
379	CB0687	IFR 18/152	NT	none	unknown	ST-63	noA	noB	noF	N/A	N/A	N/A	N/A	thisstudy	spoVA2	379	botulinum
380	CB0685	IFR 18/150	NT	none	unknown	ST-63	noA	noB	noF	N/A	N/A	N/A	N/A	thisstudy	spoVA2	380	botulinum
381	CB0320	IFR 18/071	NT	none	unknown	ST-63	noA	noB	noF	N/A	N/A	N/A	N/A	thisstudy	spoVA2	381	botulinum
382	CB0194	IFR 18/026	NT	none	unknown	ST-63	noA	noB	noF	N/A	N/A	N/A	N/A	thisstudy	spoVA2	382	botulinum
383	CB0348	IFR 18/080	NT	none	unknown	ST-63	noA	noB	noF	N/A	N/A	N/A	N/A	thisstudy	spoVA2	383	botulinum
384	CB0353	CN 5009	B1	ha	unknown	ST-34	noA	B1	noF	N/A	N/A	N/A	N/A	thisstudy	absent	384	botulinum
385	CB0244	BL 143	B1	ha	non-clinical	ST-34	noA	B1	noF	N/A	N/A	non-clinical	N/A	thisstudy	absent	385	botulinum
386	CB0001	NCTC 7273	B1	ha	unknown	ST-34	noA	B1	noF	N/A	N/A	N/A	N/A	thisstudy	absent	386	botulinum
387	CB0646	FT 239	B1	ha	non-clinical	ST-34	noA	B1	noF	N/A	N/A	non-clinical	N/A	thisstudy	absent	387	botulinum
388	CB0648	NCIB 4301	B1	ha	unknown	ST-34	noA	B1	noF	N/A	N/A	N/A	N/A	thisstudy	absent	388	botulinum
389	CB1182	Okra	B1	ha	foodborne	ST-34	noA	B1	noF	N/A	N/A	N/A	N/A	genbank	absent	389	botulinum
390	CB0212	Colworth BL86	B1	ha	non-clinical	ST-34	noA	B1	noF	N/A	N/A	non-clinical	N/A	thisstudy	absent	390	botulinum
391	CB0425	CN 5009 (2)	B1	ha	unknown	ST-34	noA	B1	noF	N/A	N/A	N/A	N/A	thisstudy	absent	391	botulinum
392	CB0613	BL 143 (2)	B1	ha	non-clinical	ST-34	noA	B1	noF	N/A	N/A	non-clinical	N/A	thisstudy	absent	392	botulinum
393	CB0247	Colworth BL147	B1	ha	non-clinical	ST-34	noA	B1	noF	N/A	N/A	non-clinical	N/A	thisstudy	absent	393	botulinum
394	CB0354	4301B	B1	ha	unknown	ST-34	noA	B1	noF	N/A	N/A	N/A	N/A	thisstudy	absent	394	botulinum
395	CB0327	5009	B1	ha	unknown	ST-34	noA	B1	noF	N/A	N/A	N/A	N/A	thisstudy	absent	395	botulinum
396	CB0250	Colworth 152	B1	ha	non-clinical	ST-34	noA	B1	noF	N/A	N/A	non-clinical	N/A	thisstudy	absent	396	botulinum
397	CB0609	ATCC 2743	B1	ha	unknown	ST-34	noA	B1	noF	N/A	N/A	N/A	N/A	thisstudy	absent	397	botulinum
398	CB0610	IFR 18/143	NT	none	unknown	ST-34	noA	noB	noF	N/A	N/A	N/A	N/A	thisstudy	absent	398	botulinum
399	CB0614	BL 150	B1	ha	non-clinical	N/A	noA	B1	noF	N/A	N/A	non-clinical	N/A	thisstudy	absent	399	botulinum
400	CB0440	IFR 18/125	NT	none	unknown	ST-34	noA	noB	noF	N/A	N/A	N/A	N/A	thisstudy	absent	400	botulinum
401	CB0183	NCTC 7273 (2)	B1	ha	unknown	ST-34	noA	B1	noF	N/A	N/A	N/A	N/A	thisstudy	absent	401	botulinum
402	CB0418	CN 7242	B1	ha	unknown	ST-34	noA	B1	noF	N/A	N/A	N/A	N/A	thisstudy	absent	402	botulinum
403	CB0624	CDC 15044	B1	ha	foodborne	ST-34	noA	B1	noF	foodborne	N/A	N/A	N/A	thisstudy	absent	403	botulinum
404	CB0660	3807/1	B7	ha	unknown	ST-34	noA	B7	noF	N/A	N/A	N/A	N/A	thisstudy	absent	404	botulinum
405	CB0267	IFR 18/052	B7	ha	unknown	ST-34	noA	B7	noF	N/A	N/A	N/A	N/A	thisstudy	absent	405	botulinum
406	CB0200	IFR 18/029	B7	ha	unknown	ST-34	noA	B7	noF	N/A	N/A	N/A	N/A	thisstudy	absent	406	botulinum
407	CB0647	FT243	B7	ha	unknown	ST-34	noA	B7	noF	N/A	N/A	N/A	N/A	thisstudy	absent	407	botulinum
408	CB0182	NCTC 3807	B7	ha	non-clinical	ST-34	noA	B7	noF	N/A	N/A	non-clinical	N/A	thisstudy	absent	408	botulinum
409	CB1133	CFSAN001628	(B7)	ha	non-clinical	ST-34	noA	(B7)	noF	N/A	N/A	non-clinical	N/A	genbank	absent	409	botulinum
410	CB0240	ATCC 438	B1	ha	unknown	ST-34	noA	B1	noF	N/A	N/A	N/A	N/A	thisstudy	absent	410	botulinum
411	CB0415	IFR 18/114	NT	none	unknown	ST-34	noA	noB	noF	N/A	N/A	N/A	N/A	thisstudy	absent	411	botulinum
412	CB0650	Walls 8G (3)	F1	orfX	non-clinical	ST-88	noA	noB	F1	N/A	N/A	non-clinical	N/A	thisstudy	absent	412	botulinum
413	CB0325	Langeland	F1	orfX	foodborne	ST-88	noA	noB	F1	foodborne	N/A	N/A	N/A	thisstudy	absent	413	botulinum
414	CB0674	IFR 18/146	F1	orfX	unknown	ST-88	noA	noB	F1	N/A	N/A	N/A	N/A	thisstudy	absent	414	botulinum
415	CB0649	Walls 8G (2)	F1	orfX	non-clinical	ST-88	noA	noB	F1	N/A	N/A	non-clinical	N/A	thisstudy	absent	415	botulinum
416	CB0661	FT 42-2	F1	orfX	unknown	ST-88	noA	noB	F1	N/A	N/A	N/A	N/A	thisstudy	absent	416	botulinum
417	CB1166	Langeland	F1	orfX	foodborne	ST-88	noA	noB	F1	foodborne	N/A	N/A	N/A	genbank	absent	417	botulinum
418	CB0653	Walls 8G (4)	F1	orfX	non-clinical	ST-88	noA	noB	F1	N/A	N/A	non-clinical	N/A	thisstudy	absent	418	botulinum
419	CB1226	Walls 8G	F1	orfX	non-clinical	ST-88	noA	noB	F1	N/A	N/A	non-clinical	N/A	genbank	absent	419	botulinum
420	CB0269	Walls 8G	F1	orfX	non-clinical	ST-88	noA	noB	F1	N/A	N/A	non-clinical	N/A	thisstudy	absent	420	botulinum
421	CB1149	230613	F1	orfX	unknown	ST-88	noA	noB	F1	N/A	N/A	N/A	N/A	genbank	absent	421	botulinum
422	CB0654	FT 14	F1	orfX	foodborne	ST-88	noA	noB	F1	foodborne	N/A	N/A	N/A	thisstudy	absent	422	botulinum
423	CB0651	Langeland (2)	F1	orfX	foodborne	ST-88	noA	noB	F1	foodborne	N/A	N/A	N/A	thisstudy	absent	423	botulinum
424	CB0652	FT 15	F1	orfX	foodborne	ST-88	noA	noB	F1	foodborne	N/A	N/A	N/A	thisstudy	absent	424	botulinum
425	CB0405	5052	F1	orfX	foodborne	ST-88	noA	noB	F1	foodborne	N/A	N/A	N/A	thisstudy	absent	425	botulinum
426	CB1167	Loch Maree	A3	orfX	foodborne	ST-3	A3	noB	noF	foodborne	N/A	N/A	N/A	genbank	absent	426	botulinum
427	CB0643	NCTC 2012 (3)	A3	orfX	foodborne	ST-3	A3	noB	noF	foodborne	N/A	N/A	N/A	thisstudy	absent	427	botulinum
428	CB0185	Colworth BL30	A3	orfX	non-clinical	ST-3	A3	noB	noF	N/A	N/A	non-clinical	N/A	thisstudy	absent	428	botulinum
429	CB0103	NCTC 2012	A3	orfX	foodborne	ST-3	A3	noB	noF	foodborne	N/A	N/A	N/A	thisstudy	absent	429	botulinum
430	CB0656	NCTC 2012 (4)	A3	orfX	foodborne	N/A	A3	noB	noF	foodborne	N/A	N/A	N/A	thisstudy	absent	430	botulinum
431	CB0409	IFR 18/110	NT	none	unknown	ST-3	noA	noB	noF	N/A	N/A	N/A	N/A	thisstudy	absent	431	botulinum
432	CB0160	NCTC 2012 (2)	A3	orfX	foodborne	ST-3	A3	noB	noF	foodborne	N/A	N/A	N/A	thisstudy	absent	432	botulinum
433	CB1039	A2B7 92	A2B7	ha + orfX	foodborne	N/A	A2B7	A2B7	noF	foodborne	N/A	N/A	N/A	genbank	absent	433	botulinum
434	CB0556	SRR8527660	B5F2	ha + orfX	Infant	ST-14	noA	B5F2	B5F2	N/A	Infant	N/A	N/A	thisstudy	spoVA2	434	botulinum
435	CB0554	SRR8527659	B5F2	ha + orfX	Infant	ST-14	noA	B5F2	B5F2	N/A	Infant	N/A	N/A	thisstudy	spoVA2	435	botulinum
436	CB1084	Bf	B5F2	ha + orfX	infant	ST-14	noA	B5F2	B5F2	N/A	infant	N/A	N/A	genbank	spoVA2	436	botulinum
437	CB0582	F2534/89	B5F2	ha + orfX	Foodborne	ST-14	noA	B5F2	B5F2	Foodborne	N/A	N/A	N/A	thisstudy	spoVA2	437	botulinum
438	CB1065	An436	B5F2	ha + orfX	infant	ST-14	noA	B5F2	B5F2	N/A	infant	N/A	N/A	genbank	spoVA2	438	botulinum
439	CB0560	SRR8527662	A4B5	ha + orfX	Infant	ST-7	A4B5	A4B5	noF	N/A	Infant	N/A	N/A	thisstudy	spoVA2	439	botulinum
440	CB1119	CDC_1436	A2B5	ha + orfX	infant	ST-7	A2B5	A2B5	noF	N/A	infant	N/A	N/A	genbank	spoVA2	440	botulinum
441	CB1080	657	A4B5	ha + orfX	infant	ST-7	A4B5	A4B5	noF	N/A	N/A	N/A	N/A	genbank	spoVA2	441	botulinum
442	CB0553	SRR8527654	B5	ha	Infant	N/A	noA	B5	noF	N/A	Infant	N/A	N/A	thisstudy	spoVA2	442	botulinum
443	CB1196	SU0634	A2	orfX	non-clinical	ST-7	A2	noB	noF	N/A	N/A	non-clinical	N/A	genbank	spoVA2	443	botulinum
444	CB1040	A634	A2	orfX	non-clinical	ST-7	A2	noB	noF	N/A	N/A	N/A	N/A	genbank	spoVA2	444	botulinum
445	CB1197	SU0635W	A2	orfX	non-clinical	N/A	A2	noB	noF	N/A	N/A	non-clinical	N/A	genbank	spoVA2	445	botulinum
446	CB1195	SU0632	F5	orfX	non-clinical	ST-7	noA	noB	F5	N/A	N/A	non-clinical	N/A	genbank	spoVA2	446	botulinum
447	CB0665	CDC 3281	B5F2	ha + orfX	infant	ST-7	noA	B5F2	B5F2	N/A	infant	N/A	N/A	thisstudy	spoVA2	447	botulinum
448	CB1121	CDC_297	A1	orfX	foodborne	ST-18	A1	noB	noF	foodborne	N/A	N/A	N/A	genbank	spoVA2	448	botulinum
449	CB1036	CFSAN002368	A1	orfX	foodborne	N/A	A1	noB	noF	foodborne	N/A	N/A	N/A	genbank	spoVA2	449	botulinum
450	CB1126	CDC_69096	(B5)	ha	unknown	ST-18	noA	(B5)	noF	N/A	N/A	N/A	N/A	genbank	spoVA2	450	botulinum
451	CB1198	SU0729	A1	orfX	non-clinical	ST-7	A1	noB	noF	N/A	N/A	non-clinical	N/A	genbank	spoVA2	451	botulinum
452	CB1136	CFSAN024410	B2FA	ha + orfX	infant	ST-87	noA	B2FA	B2FA	N/A	infant	N/A	N/A	genbank	spoVA2	452	botulinum
453	CB0404	IFR 18/108	B2	ha	unknown	ST-54	noA	B2	noF	N/A	N/A	N/A	N/A	thisstudy	absent	453	sporogenes
454	CB0594	2345 (2)	B2	ha	foodborne	ST-54	noA	B2	noF	foodborne	N/A	N/A	N/A	thisstudy	absent	454	sporogenes
455	CB0306	IFR 18/065	B2	ha	unknown	ST-54	noA	B2	noF	N/A	N/A	N/A	N/A	thisstudy	absent	455	sporogenes
456	CB0307	2345	B2	ha	foodborne	ST-54	noA	B2	noF	foodborne	N/A	N/A	N/A	thisstudy	absent	456	sporogenes
457	CB0402	IFR 18/106	B2	ha	unknown	ST-54	noA	B2	noF	N/A	N/A	N/A	N/A	thisstudy	absent	457	sporogenes
458	CB1192	Prevot_594	B2	ha	foodborne	ST-54	noA	B2	noF	foodborne	N/A	N/A	N/A	genbank	absent	458	sporogenes
459	CB0291	Colworth BL246	B2	ha	unknown	ST-54	noA	B2	noF	N/A	N/A	N/A	N/A	thisstudy	absent	459	sporogenes
460	CB0595	2345(NT)	NT	none	foodborne	ST-54	noA	noB	noF	foodborne	N/A	N/A	N/A	thisstudy	absent	460	sporogenes
461	CB0593	BL81/18B	B2	ha	unknown	ST-54	noA	B2	noF	N/A	N/A	N/A	N/A	thisstudy	absent	461	sporogenes
462	CB1056	ATCC 51387	(B2)	ha	unknown	N/A	noA	(B2)	noF	N/A	N/A	N/A	N/A	genbank	absent	462	sporogenes
463	CB0420	IFR 18/116	NT	none	unknown	ST-54	noA	noB	noF	N/A	N/A	N/A	N/A	thisstudy	absent	463	sporogenes
464	CB0416	IFR 18/115	NT	none	unknown	ST-54	noA	noB	noF	N/A	N/A	N/A	N/A	thisstudy	absent	464	sporogenes
465	CB1229	11579	NT	none	non-clinical	N/A	noA	noB	noF	N/A	N/A	N/A	N/A	genbank	absent	465	sporogenes
466	CB0413	IFR 18/113	NT	none	unknown	N/A	noA	noB	noF	N/A	N/A	N/A	N/A	thisstudy	absent	466	sporogenes
467	CB1235	85-3852	NT	none	unknown	N/A	noA	noB	noF	N/A	N/A	N/A	N/A	genbank	absent	467	sporogenes
468	CB1232	2007	NT	none	non-clinical	N/A	noA	noB	noF	N/A	N/A	N/A	N/A	genbank	absent	468	sporogenes
469	CB0231	IFR 18/043	NT	none	unknown	ST-72	noA	noB	noF	N/A	N/A	N/A	N/A	thisstudy	absent	469	sporogenes
470	CB0257	IFR 18/050	NT	none	unknown	ST-72	noA	noB	noF	N/A	N/A	N/A	N/A	thisstudy	absent	470	sporogenes
471	CB0230	IFR 18/042	NT	none	unknown	ST-72	noA	noB	noF	N/A	N/A	N/A	N/A	thisstudy	absent	471	sporogenes
472	CB0238	IFR 18/046	NT	none	unknown	ST-72	noA	noB	noF	N/A	N/A	N/A	N/A	thisstudy	absent	472	sporogenes
473	CB0276	IFR 18/055	NT	none	unknown	ST-72	noA	noB	noF	N/A	N/A	N/A	N/A	thisstudy	absent	473	sporogenes
474	CB0264	Colworth BL179	NT	none	unknown	ST-72	noA	noB	noF	N/A	N/A	N/A	N/A	thisstudy	absent	474	sporogenes
475	CB1239	ATCC 19404	NT	none	unknown	N/A	noA	noB	noF	N/A	N/A	N/A	N/A	genbank	absent	475	sporogenes
476	CB0324	NCTC 532	NT	none	unknown	N/A	noA	noB	noF	N/A	N/A	N/A	N/A	thisstudy	absent	476	sporogenes
477	CB0344	IFR 18/077	NT	none	unknown	ST-72	noA	noB	noF	N/A	N/A	N/A	N/A	thisstudy	absent	477	sporogenes
478	CB0157	IFR 18/024	NT	none	unknown	ST-72	noA	noB	noF	N/A	N/A	N/A	N/A	thisstudy	absent	478	sporogenes
479	CB0683	IFR 18/148	NT	none	unknown	ST-72	noA	noB	noF	N/A	N/A	N/A	N/A	thisstudy	absent	479	sporogenes
480	CB0332	IFR 18/074	NT	none	unknown	ST-72	noA	noB	noF	N/A	N/A	N/A	N/A	thisstudy	absent	480	sporogenes
481	CB0333	IFR 18/075	NT	none	unknown	ST-72	noA	noB	noF	N/A	N/A	N/A	N/A	thisstudy	absent	481	sporogenes
482	CB0365	IFR 18/089	NT	none	unknown	ST-72	noA	noB	noF	N/A	N/A	N/A	N/A	thisstudy	absent	482	sporogenes
483	CB0436	IFR 18/122	NT	none	unknown	N/A	noA	noB	noF	N/A	N/A	N/A	N/A	thisstudy	absent	483	sporogenes
484	CB1175	Mfbjulcb5	NT	none	non-clinical	N/A	noA	noB	noF	foodborne	N/A	N/A	N/A	genbank	absent	484	sporogenes
485	CB0261	Colworth BL175	NT	none	unknown	N/A	noA	noB	noF	N/A	N/A	N/A	N/A	thisstudy	absent	485	sporogenes
486	CB0283	IFR 18/058	NT	none	unknown	N/A	noA	noB	noF	N/A	N/A	N/A	N/A	thisstudy	absent	486	sporogenes
487	CB0329	IFR 18/073	NT	none	unknown	N/A	noA	noB	noF	N/A	N/A	N/A	N/A	thisstudy	absent	487	sporogenes
488	CB0225	IFR 18/040	NT	none	unknown	N/A	noA	noB	noF	N/A	N/A	N/A	N/A	thisstudy	absent	488	sporogenes
489	CB0298	IFR 18/063	NT	none	unknown	N/A	noA	noB	noF	N/A	N/A	N/A	N/A	thisstudy	absent	489	sporogenes
490	CB0214	IFR 18/034	NT	none	unknown	N/A	noA	noB	noF	N/A	N/A	N/A	N/A	thisstudy	absent	490	sporogenes
491	CB0299	IFR 18/064	NT	none	unknown	N/A	noA	noB	noF	N/A	N/A	N/A	N/A	thisstudy	absent	491	sporogenes
492	CB0408	IFR 18/109	NT	none	unknown	N/A	noA	noB	noF	N/A	N/A	N/A	N/A	thisstudy	absent	492	sporogenes
493	CB0541	IFR 18/138	NT	none	unknown	N/A	noA	noB	noF	N/A	N/A	N/A	N/A	thisstudy	absent	493	sporogenes
494	CB0399	IFR 18/103	NT	none	unknown	N/A	noA	noB	noF	N/A	N/A	N/A	N/A	thisstudy	absent	494	sporogenes
495	CB0262	Colworth BL177	NT	none	unknown	N/A	noA	noB	noF	N/A	N/A	N/A	N/A	thisstudy	absent	495	sporogenes
496	CB0228	IFR 18/041	NT	none	unknown	N/A	noA	noB	noF	N/A	N/A	N/A	N/A	thisstudy	absent	496	sporogenes
497	CB0391	IFR 18/100	NT	none	unknown	N/A	noA	noB	noF	N/A	N/A	N/A	N/A	thisstudy	absent	497	sporogenes
498	CB0316	IFR 18/070	NT	none	unknown	N/A	noA	noB	noF	N/A	N/A	N/A	N/A	thisstudy	absent	498	sporogenes
499	CB0389	IFR 18/098	NT	none	unknown	N/A	noA	noB	noF	N/A	N/A	N/A	N/A	thisstudy	absent	499	sporogenes
500	CB0392	IFR 18/101	NT	none	unknown	N/A	noA	noB	noF	N/A	N/A	N/A	N/A	thisstudy	absent	500	sporogenes
501	CB0393	IFR 18/102	NT	none	unknown	N/A	noA	noB	noF	N/A	N/A	N/A	N/A	thisstudy	absent	501	sporogenes
502	CB0315	IFR 18/069	NT	none	unknown	N/A	noA	noB	noF	N/A	N/A	N/A	N/A	thisstudy	absent	502	sporogenes
503	CB1248	NCIMB 10696	NT	none	non-clinical	N/A	noA	noB	noF	N/A	N/A	N/A	N/A	genbank	absent	503	sporogenes
504	CB1240	ATCC 3584	NT	none	non-clinical	N/A	noA	noB	noF	N/A	N/A	non-clinical	N/A	genbank	absent	504	sporogenes
505	CB1245	DSM 795	NT	none	non-clinical	N/A	noA	noB	noF	N/A	N/A	non-clinical	N/A	genbank	absent	505	sporogenes
506	CB1169	MFBjulcb1	NT	none	non-clinical	N/A	noA	noB	noF	foodborne	N/A	N/A	N/A	genbank	absent	506	sporogenes
507	CB0260	Colworth BL172	NT	none	unknown	N/A	noA	noB	noF	N/A	N/A	N/A	N/A	thisstudy	absent	507	sporogenes
508	CB1247	FDAARGOS_423	NT	none	non-clinical	ST-17	noA	noB	noF	N/A	N/A	N/A	wound	genbank	absent	508	sporogenes
509	CB0153	IFR 18/022	NT	none	unknown	N/A	noA	noB	noF	N/A	N/A	N/A	N/A	thisstudy	absent	509	sporogenes
510	CB0364	IFR 18/088	NT	none	unknown	N/A	noA	noB	noF	N/A	N/A	N/A	N/A	thisstudy	absent	510	sporogenes
511	CB1233	66_CBOT	NT	none	unknown	N/A	noA	noB	noF	foodborne	N/A	N/A	N/A	genbank	absent	511	sporogenes
512	CB0682	IFR 18/147	NT	none	unknown	ST-62	noA	noB	noF	N/A	N/A	N/A	N/A	thisstudy	absent	512	sporogenes
513	CB0363	IFR 18/087	NT	none	unknown	N/A	noA	noB	noF	N/A	N/A	N/A	N/A	thisstudy	absent	513	sporogenes
514	CB0435	IFR 18/121	NT	none	unknown	ST-66	noA	noB	noF	N/A	N/A	N/A	N/A	thisstudy	absent	514	sporogenes
515	CB0447	IFR 18/128	NT	none	unknown	ST-66	noA	noB	noF	N/A	N/A	N/A	N/A	thisstudy	absent	515	sporogenes
516	CB0441	IFR 18/126	NT	none	unknown	ST-66	noA	noB	noF	N/A	N/A	N/A	N/A	thisstudy	absent	516	sporogenes
517	CB0438	IFR 18/123	NT	none	unknown	ST-66	noA	noB	noF	N/A	N/A	N/A	N/A	thisstudy	absent	517	sporogenes
518	CB0439	IFR 18/124	NT	none	unknown	ST-66	noA	noB	noF	N/A	N/A	N/A	N/A	thisstudy	absent	518	sporogenes
519	CB0296	IFR 18/061	NT	none	unknown	ST-66	noA	noB	noF	N/A	N/A	N/A	N/A	thisstudy	absent	519	sporogenes
520	CB0297	IFR 18/062	NT	none	unknown	ST-66	noA	noB	noF	N/A	N/A	N/A	N/A	thisstudy	absent	520	sporogenes
521	CB1236	87-0535	NT	none	unknown	N/A	noA	noB	noF	N/A	N/A	N/A	N/A	genbank	absent	521	sporogenes
522	CB1258	UC9000	NT	none	non-clinical	ST-62	noA	noB	noF	foodborne	N/A	N/A	N/A	genbank	absent	522	sporogenes
523	CB0641	IFR 18/145	NT	none	unknown	ST-70	noA	noB	noF	N/A	N/A	N/A	N/A	thisstudy	absent	523	sporogenes
524	CB0154	IFR 18/023	NT	none	unknown	ST-70	noA	noB	noF	N/A	N/A	N/A	N/A	thisstudy	absent	524	sporogenes
525	CB0640	IFR 18/144	NT	none	unknown	ST-70	noA	noB	noF	N/A	N/A	N/A	N/A	thisstudy	absent	525	sporogenes
526	CB0328	IFR 18/072	NT	none	unknown	ST-70	noA	noB	noF	N/A	N/A	N/A	N/A	thisstudy	absent	526	sporogenes
527	CB0198	IFR 18/028	NT	none	unknown	ST-70	noA	noB	noF	N/A	N/A	N/A	N/A	thisstudy	absent	527	sporogenes
528	CB1237	88-0163	NT	none	unknown	ST-70	noA	noB	noF	N/A	N/A	N/A	wound	genbank	absent	528	sporogenes
529	CB0007	IFR 18/001	NT	none	unknown	N/A	noA	noB	noF	N/A	N/A	N/A	N/A	thisstudy	absent	529	sporogenes
530	CB1071	B2 450	B2	ha	wound	ST-70	noA	B2	noF	N/A	N/A	N/A	wound	genbank	absent	530	sporogenes
531	CB1046	AM553	B6	ha	unknown	ST-70	noA	B6	noF	N/A	N/A	N/A	N/A	genbank	absent	531	sporogenes
532	CB0235	IFR 18/045	NT	none	unknown	ST-70	noA	noB	noF	N/A	N/A	N/A	N/A	thisstudy	absent	532	sporogenes
533	CB1238	ATCC 15579	NT	none	unknown	ST-70	noA	noB	noF	N/A	N/A	N/A	N/A	genbank	absent	533	sporogenes
534	CB1244	CLS_DGF_0088_06	NT	none	non-clinical	ST-70	noA	noB	noF	N/A	N/A	non-clinical	N/A	genbank	absent	534	sporogenes
535	CB1123	CDC_67071	B1	ha	unknown	ST-96	noA	B1	noF	N/A	N/A	N/A	N/A	genbank	absent	535	sporogenes
536	CB1042	AM1195	B6	ha	infant	N/A	noA	B6	noF	N/A	infant	N/A	N/A	genbank	absent	536	sporogenes
537	CB1045	AM370	B6	ha	foodborne	N/A	noA	B6	noF	foodborne	N/A	N/A	N/A	genbank	absent	537	sporogenes
538	CB1174	Mfbjulcb3	NT	none	non-clinical	N/A	noA	noB	noF	foodborne	N/A	N/A	N/A	genbank	absent	538	sporogenes
539	CB0311	IFR 18/067	NT	none	unknown	N/A	noA	noB	noF	N/A	N/A	N/A	N/A	thisstudy	absent	539	sporogenes
540	CB0201	IFR 18/030	NT	none	unknown	ST-79	noA	noB	noF	N/A	N/A	N/A	N/A	thisstudy	absent	540	sporogenes
541	CB0277	Colworth BL210	NT	none	unknown	ST-79	noA	noB	noF	N/A	N/A	N/A	N/A	thisstudy	absent	541	sporogenes
542	CB1177	Mfbjulcb8	NT	none	non-clinical	N/A	noA	noB	noF	foodborne	N/A	N/A	N/A	genbank	absent	542	sporogenes
543	CB1176	Mfbjulcb6	NT	none	non-clinical	N/A	noA	noB	noF	foodborne	N/A	N/A	N/A	genbank	absent	543	sporogenes
544	CB1193	RF5	NT	none	non-clinical	N/A	noA	noB	noF	foodborne	N/A	N/A	N/A	genbank	spoVA2	544	sporogenes
545	CB1168	MAP 5	NT	none	non-clinical	N/A	noA	noB	noF	foodborne	N/A	N/A	N/A	genbank	spoVA2	545	sporogenes
546	CB1120	CDC_1632	B1	ha	infant	N/A	noA	B1	noF	N/A	infant	N/A	N/A	genbank	spoVA2	546	sporogenes
547	CB0120	2113/01	B1	ha	non-clinical	ST-5	noA	B1	noF	N/A	N/A	non-clinical	N/A	thisstudy	absent	547	sporogenes outgroup
548	CB0352	FT236	B1	ha	unknown	ST-5	noA	B1	noF	N/A	N/A	N/A	N/A	thisstudy	absent	548	sporogenes outgroup
549	CB0689	IFR 18/154	NT	none	unknown	ST-5	noA	noB	noF	N/A	N/A	N/A	N/A	thisstudy	absent	549	sporogenes outgroup
550	CB0321	1779	B1	ha	unknown	ST-5	noA	B1	noF	N/A	N/A	N/A	N/A	thisstudy	absent	550	sporogenes outgroup
551	CB0573	R1125/03	B1	ha	Foodborne	ST-5	noA	B1	noF	Foodborne	N/A	N/A	N/A	thisstudy	absent	551	sporogenes outgroup
552	CB0684	IFR 18/149	NT	none	unknown	ST-5	noA	noB	noF	N/A	N/A	N/A	N/A	thisstudy	absent	552	sporogenes outgroup
553	CB0574	R1135/03	B1	ha	Foodborne	ST-5	noA	B1	noF	Foodborne	N/A	N/A	N/A	thisstudy	absent	553	sporogenes outgroup
554	CB0346	IFR 18/079	NT	none	unknown	N/A	noA	noB	noF	N/A	N/A	N/A	N/A	thisstudy	absent	554	sporogenes outgroup
555	CB0067	IFR 18/015	NT	none	unknown	N/A	noA	noB	noF	N/A	N/A	N/A	N/A	thisstudy	absent	555	sporogenes outgroup
556	CB0432	IFR 18/119	NT	none	unknown	N/A	noA	noB	noF	N/A	N/A	N/A	N/A	thisstudy	absent	556	sporogenes outgroup
