# Supplementary material for: Diversity of the Genomes and Neurotoxins of Strains of Clostridium botulinum Group I and Clostridium sporogenes Associated with Foodborne, Infant and Wound Botulism
Source: Toxins (Basel). 2020 Sep 11;12(9):586. doi: 10.3390/toxins12090586 (PMC7551954; doi:10.3390/toxins12090586)
Supplement: Supplementary file 1 [file toxins-12-00586-s001.zip › toxins-904269-supplementary materials/Table S3 Group1 ToxinsABF treeorder.xlsx]

## Sheet: ToxA group1 subtype
treeorder	Node names	Isolate	toxin	source	A	Foodborne	Infant	Wound	Non-clin	thisstudy	ha / orfX	0
1	CB1134	CFSAN002367	(A1)	foodborne	(A1)	foodborne	N/A	N/A	N/A	genbank	ha	1
2	CB1135	CFSAN002369	(A1)	unknown	(A1)	N/A	N/A	N/A	N/A	genbank	ha	2
3	CB1137	CFSAN064329	A1	unknown	A1	N/A	N/A	N/A	N/A	genbank	ha	3
4	CB1055	ATCC 449	A1	unknown	A1	N/A	N/A	N/A	N/A	genbank	ha	4
5	CB1054	ATCC 3502	A1	foodborne	A1	foodborne	N/A	N/A	N/A	genbank	ha	5
6	CB1053	ATCC 25763	A1	unknown	A1	N/A	N/A	N/A	N/A	genbank	ha	6
7	CB1225	VPI 7124	A1	non-clinical	A1	N/A	N/A	N/A	non-clinical	genbank	ha	7
8	CB1186	Prevot Dewping	A1	unknown	A1	N/A	N/A	N/A	N/A	genbank	ha	8
9	CB1185	Prevot 910	A1	non-clinical	A1	N/A	N/A	N/A	non-clinical	genbank	ha	9
10	CB1184	Prevot 697B	A1	non-clinical	A1	N/A	N/A	N/A	non-clinical	genbank	ha	10
11	CB1173	McClung 844	A1	unknown	A1	N/A	N/A	N/A	N/A	genbank	ha	11
12	CB1162	KF Meyer 33	A1	foodborne	A1	foodborne	N/A	N/A	N/A	genbank	ha	12
13	CB1161	KF Meyer 126	A1	foodborne	A1	foodborne	N/A	N/A	N/A	genbank	ha	13
14	CB1156	Hall	A1	foodborne	A1	foodborne	N/A	N/A	N/A	genbank	ha	14
15	CB1142	DFPST0029	A1	foodborne	A1	foodborne	N/A	N/A	N/A	genbank	ha	15
16	CB1051	ATCC 19397	A1	unknown	A1	N/A	N/A	N/A	N/A	genbank	ha	16
17	CB1050	ATCC 17862	A1	unknown	A1	N/A	N/A	N/A	N/A	genbank	ha	17
18	CB1044	AM1295	A1	unknown	A1	N/A	N/A	N/A	N/A	genbank	ha	18
19	CB0670	NCTC 7272 (4)	A1	unknown	A1	N/A	N/A	N/A	N/A	thisstudy	ha	19
20	CB0669	CDC 1690	A1	foodborne	A1	foodborne	N/A	N/A	N/A	thisstudy	ha	20
21	CB0666	NCTC 7272 (3)	A1	unknown	A1	N/A	N/A	N/A	N/A	thisstudy	ha	21
22	CB0664	NCTC 3806 (2)	A1	foodborne	A1	foodborne	N/A	N/A	N/A	thisstudy	ha	22
23	CB0663	NCTC 7272 (2)	A1	unknown	A1	N/A	N/A	N/A	N/A	thisstudy	ha	23
24	CB0658	96A	A1	unknown	A1	N/A	N/A	N/A	N/A	thisstudy	ha	24
25	CB0655	62A (3)	A1	unknown	A1	N/A	N/A	N/A	N/A	thisstudy	ha	25
26	CB0645	ATCC 25763	A1	unknown	A1	N/A	N/A	N/A	N/A	thisstudy	ha	26
27	CB0630	FT30	A1	unknown	A1	N/A	N/A	N/A	N/A	thisstudy	ha	27
28	CB0611	16037	A1	foodborne	A1	foodborne	N/A	N/A	N/A	thisstudy	ha	28
29	CB0605	IFR 18/142	A1	unknown	A1	N/A	N/A	N/A	N/A	thisstudy	ha	29
30	CB0592	VL1	A1	non-clinical	A1	N/A	N/A	N/A	non-clinical	thisstudy	ha	30
31	CB0590	NCTC 3805 (2)	A1	non-clinical	A1	N/A	N/A	N/A	non-clinical	thisstudy	ha	31
32	CB0589	62A (2)	A1	unknown	A1	N/A	N/A	N/A	N/A	thisstudy	ha	32
33	CB0548	SRR8527766	A1	Foodborne	A1	foodborne	N/A	N/A	N/A	thisstudy	ha	33
34	CB0547	SRR8527763	A1	Foodborne	A1	foodborne	N/A	N/A	N/A	thisstudy	ha	34
35	CB0545	SRR8527764	A1	Foodborne	A1	foodborne	N/A	N/A	N/A	thisstudy	ha	35
36	CB0544	SRR8527761	A1	Foodborne	A1	foodborne	N/A	N/A	N/A	thisstudy	ha	36
37	CB0542	SRR8527762	A1	Foodborne	A1	foodborne	N/A	N/A	N/A	thisstudy	ha	37
38	CB0164	NCTC 7272	A1	unknown	A1	N/A	N/A	N/A	N/A	thisstudy	none	38
39	CB0433	39 KA	A1	non-clinical	A1	N/A	N/A	N/A	non-clinical	thisstudy	ha	39
40	CB0424	CN 5008	A1	unknown	A1	N/A	N/A	N/A	N/A	thisstudy	ha	40
41	CB0411	CN 7236	A1	unknown	A1	N/A	N/A	N/A	N/A	thisstudy	ha	41
42	CB0403	IFR 18/107	A1	unknown	A1	N/A	N/A	N/A	N/A	thisstudy	ha	42
43	CB0401	IFR 18/105	A1	unknown	A1	N/A	N/A	N/A	N/A	thisstudy	ha	43
44	CB0376	IFR 16/362	A1	unknown	A1	N/A	N/A	N/A	N/A	thisstudy	ha	44
45	CB0369	IFR 18/091	A1	unknown	A1	N/A	N/A	N/A	N/A	thisstudy	ha	45
46	CB0190	33A	A1	non-clinical	A1	N/A	N/A	N/A	non-clinical	thisstudy	ha	46
47	toxA1_CAL82360		A1	reference	A1	reference	reference	reference	reference	genbank	reference	47
48	CB0347	887	A1	unknown	A1	N/A	N/A	N/A	N/A	thisstudy	ha	48
49	CB0351	397/5	A1	unknown	A1	N/A	N/A	N/A	N/A	thisstudy	ha	49
50	CB0226	765	A1	non-clinical	A1	N/A	N/A	N/A	non-clinical	thisstudy	ha	50
51	CB0312	4979	A1	unknown	A1	N/A	N/A	N/A	N/A	thisstudy	ha	51
52	CB0326	213	A1	unknown	A1	N/A	N/A	N/A	N/A	thisstudy	ha	52
53	CB0337	IFR 18/076	A1	unknown	A1	N/A	N/A	N/A	N/A	thisstudy	ha	53
54	CB0191	1192A	A1	non-clinical	A1	N/A	N/A	N/A	non-clinical	thisstudy	ha	54
55	CB0196	IFR 18/027	A1	unknown	A1	N/A	N/A	N/A	N/A	thisstudy	ha	55
56	CB0162	NCTC 3806	A1	foodborne	A1	foodborne	N/A	N/A	N/A	thisstudy	ha	56
57	CB0163	NCTC 4587	A1	unknown	A1	N/A	N/A	N/A	N/A	thisstudy	ha	57
58	CB0159	NCTC 387	A1	unknown	A1	N/A	N/A	N/A	N/A	thisstudy	ha	58
59	CB0161	NCTC 3805	A1	non-clinical	A1	N/A	N/A	N/A	non-clinical	thisstudy	ha	59
60	CB0002	ATCC 3502	A1	foodborne	A1	foodborne	N/A	N/A	N/A	thisstudy	ha	60
61	CB0158	62A	A1	unknown	A1	N/A	N/A	N/A	N/A	thisstudy	ha	61
62	CB0322	3805	A1	unknown	A1	N/A	N/A	N/A	N/A	thisstudy	ha	62
63	CB1103	CDC48719	A1B5	foodborne	A1B5	foodborne	N/A	N/A	N/A	genbank	ha + orfX	63
64	CB1179	NCTC 2916	A1B5	foodborne	A1B5	foodborne	N/A	N/A	N/A	genbank	ha + orfX	64
65	CB1155	Hall 8857Ab	A1B5	foodborne	A1B5	foodborne	N/A	N/A	N/A	genbank	ha + orfX	65
66	CB1154	Hall 8388A	A1B5	foodborne	A1B5	foodborne	N/A	N/A	N/A	genbank	ha + orfX	66
67	CB1152	Hall 4834	A1B5	foodborne	A1B5	foodborne	N/A	N/A	N/A	genbank	ha + orfX	67
68	CB1151	Hall 183	A1B5	foodborne	A1B5	foodborne	N/A	N/A	N/A	genbank	ha + orfX	68
69	CB1125	CDC_69094	A1B5	unknown	A1B5	N/A	N/A	N/A	N/A	genbank	ha + orfX	69
70	CB1124	CDC_67190	A1B5	foodborne	A1B5	foodborne	N/A	N/A	N/A	genbank	ha + orfX	70
71	CB1090	CDC 1744	A1B5	infant	A1B5	N/A	infant	N/A	N/A	genbank	ha + orfX	71
72	CB0671	NCTC 2916	A1B5	foodborne	A1B5	foodborne	N/A	N/A	N/A	thisstudy	ha + orfX	72
73	CB0668	MDa10	A1B5	infant	A1B5	N/A	infant	N/A	N/A	thisstudy	ha + orfX	73
74	CB0667	CDC 13280	A1B5	foodborne	A1B5	foodborne	N/A	N/A	N/A	thisstudy	ha + orfX	74
75	CB0625	CDC 5001	A1B5	foodborne	A1B5	foodborne	N/A	N/A	N/A	thisstudy	ha + orfX	75
76	CB0493	SRR8527680	A1B5	wound	A1B5	N/A	N/A	wound	N/A	thisstudy	ha + orfX	76
77	CB0492	SRR8527677	A1B5	wound	A1B5	N/A	N/A	wound	N/A	thisstudy	ha + orfX	77
78	CB0486	SRR8527730	A1B5	wound	A1B5	N/A	N/A	wound	N/A	thisstudy	ha + orfX	78
79	CB0470	SRR8527709	A1B5	Foodborne	A1B5	foodborne	N/A	N/A	N/A	thisstudy	ha + orfX	79
80	CB0469	SRR8527710	A1B5	Foodborne	A1B5	foodborne	N/A	N/A	N/A	thisstudy	ha + orfX	80
81	CB0118	1391/01	A1B5	non-clinical	A1B5	N/A	N/A	N/A	non-clinical	thisstudy	ha + orfX	81
82	CB0105	NCTC 11199	A1B5	infant	A1B5	N/A	infant	N/A	N/A	thisstudy	ha + orfX	82
83	CB1036	CFSAN002368	A1	foodborne	A1	foodborne	N/A	N/A	N/A	genbank	orfX	83
84	CB1121	CDC_297	A1	foodborne	A1	foodborne	N/A	N/A	N/A	genbank	orfX	84
85	CB1198	SU0729	A1	non-clinical	A1	N/A	N/A	N/A	non-clinical	genbank	orfX	85
86	CB0473	SRR8527714	A5B2	wound	A5B2	N/A	N/A	wound	N/A	thisstudy	ha	86
87	CB1150	H04402 065	A5B2	wound	A5B2	N/A	N/A	wound	N/A	genbank	ha	87
88	CB0577	R813/00	A5B2	wound	A5B2	N/A	N/A	wound	N/A	thisstudy	ha	88
89	CB0555	SRR8981568	A5B2	wound	A5B2	N/A	N/A	wound	N/A	thisstudy	ha	89
90	CB0522	SRR8527644	A5B2	wound	A5B2	N/A	N/A	wound	N/A	thisstudy	ha	90
91	CB0510	SRR8527694	A5B2	unknown	A5B2	N/A	N/A	N/A	N/A	thisstudy	ha	91
92	CB0476	SRR8527711	A5B2	wound	A5B2	N/A	N/A	wound	N/A	thisstudy	ha	92
93	CB0475	SRR8527712	A5B2	wound	A5B2	N/A	N/A	wound	N/A	thisstudy	ha	93
94	CB0466	SRR8527754	A5B2	wound	A5B2	N/A	N/A	wound	N/A	thisstudy	ha	94
95	CB0465	SRR8527753	A5B2	wound	A5B2	N/A	N/A	wound	N/A	thisstudy	ha	95
96	CB0464	SRR8527756	A5B2	wound	A5B2	N/A	N/A	wound	N/A	thisstudy	ha	96
97	CB0463	SRR8527755	A5B2	wound	A5B2	N/A	N/A	wound	N/A	thisstudy	ha	97
98	CB0462	SRR8527750	A5B2	wound	A5B2	N/A	N/A	wound	N/A	thisstudy	ha	98
99	CB0461	SRR8527749	A5B2	wound	A5B2	N/A	N/A	wound	N/A	thisstudy	ha	99
100	CB0460	SRR8527752	A5B2	wound	A5B2	N/A	N/A	wound	N/A	thisstudy	ha	100
101	CB0459	SRR8527751	A5B2	wound	A5B2	N/A	N/A	wound	N/A	thisstudy	ha	101
102	CB0458	SRR8527684	A5B2	wound	A5B2	N/A	N/A	wound	N/A	thisstudy	ha	102
103	CB0457	SRR8527683	A5B2	wound	A5B2	N/A	N/A	wound	N/A	thisstudy	ha	103
104	CB0455	SRR8527689	A5B2	wound	A5B2	N/A	N/A	wound	N/A	thisstudy	ha	104
105	CB0454	SRR8527692	A5B2	wound	A5B2	N/A	N/A	wound	N/A	thisstudy	ha	105
106	CB0453	SRR8527691	A5B2	wound	A5B2	N/A	N/A	wound	N/A	thisstudy	ha	106
107	CB0452	SRR8527686	A5B2	wound	A5B2	N/A	N/A	wound	N/A	thisstudy	ha	107
108	CB0451	SRR8527685	A5B2	wound	A5B2	N/A	N/A	wound	N/A	thisstudy	ha	108
109	CB0449	SRR8527688	A5B2	wound	A5B2	N/A	N/A	wound	N/A	thisstudy	ha	109
110	CB0448	SRR8527687	A5B2	wound	A5B2	N/A	N/A	wound	N/A	thisstudy	ha	110
111	CB0101	SRR8980990	A5B2	wound	A5B2	N/A	N/A	wound	N/A	thisstudy	ha	111
112	CB0100	SRR8980997	A5B2	wound	A5B2	N/A	N/A	wound	N/A	thisstudy	ha	112
113	CB0099	SRR8980996	A5B2	wound	A5B2	N/A	N/A	wound	N/A	thisstudy	ha	113
114	CB0098	SRR8980999	A5B2	wound	A5B2	N/A	N/A	wound	N/A	thisstudy	ha	114
115	CB0097	SRR8980998	A5B2	wound	A5B2	N/A	N/A	wound	N/A	thisstudy	ha	115
116	CB0096	SRR8980993	A5B2	wound	A5B2	N/A	N/A	wound	N/A	thisstudy	ha	116
117	CB0095	SRR8980992	A5B2	wound	A5B2	N/A	N/A	wound	N/A	thisstudy	ha	117
118	CB0094	SRR8980995	A5B2	wound	A5B2	N/A	N/A	wound	N/A	thisstudy	ha	118
119	CB0093	SRR8980994	A5B2	wound	A5B2	N/A	N/A	wound	N/A	thisstudy	ha	119
120	CB0091	SRR8980919	A5B2	wound	A5B2	N/A	N/A	wound	N/A	thisstudy	ha	120
121	CB0090	SRR8980910	A5B2	wound	A5B2	N/A	N/A	wound	N/A	thisstudy	ha	121
122	CB0089	SRR8980911	A5B2	wound	A5B2	N/A	N/A	wound	N/A	thisstudy	ha	122
123	CB0088	SRR8980912	A5B2	wound	A5B2	N/A	N/A	wound	N/A	thisstudy	ha	123
124	CB0087	SRR8980913	A5B2	wound	A5B2	N/A	N/A	wound	N/A	thisstudy	ha	124
125	CB0086	SRR8980914	A5B2	wound	A5B2	N/A	N/A	wound	N/A	thisstudy	ha	125
126	toxA5_ACG50065		A5	reference	A5	reference	reference	reference	reference	genbank	reference	126
127	CB0072	SRR8980930	A5B2	wound	A5B2	N/A	N/A	wound	N/A	thisstudy	ha	127
128	CB0456	SRR8527690	A5B2	wound	A5B2	N/A	N/A	wound	N/A	thisstudy	ha	128
129	CB0423	CN 7285	A5B2	unknown	A5B2	N/A	N/A	N/A	N/A	thisstudy	ha	129
130	CB0467	SRR8527747	A5B3	wound	A5B3	N/A	N/A	wound	N/A	thisstudy	ha	130
131	CB0474	SRR8527713	A5B3	wound	A5B3	N/A	N/A	wound	N/A	thisstudy	ha	131
132	CB1014	1430-11	A5B2	foodborne	A5B2	foodborne	N/A	N/A	N/A	genbank	ha	132
133	CB0576	R4519/00	A5B3	Unknown	A5B3	N/A	N/A	N/A	N/A	thisstudy	ha	133
134	CB0575	R3055/00	A5B3	wound	A5B3	N/A	N/A	wound	N/A	thisstudy	ha	134
135	CB0549	SRR8527765	A5B3	wound	A5B3	N/A	N/A	wound	N/A	thisstudy	ha	135
136	CB0472	SRR8527707	A5B3	wound	A5B3	N/A	N/A	wound	N/A	thisstudy	ha	136
137	CB0102	SRR8980991	A5B3	wound	A5B3	N/A	N/A	wound	N/A	thisstudy	ha	137
138	CB0471	SRR8527708	A5B3	wound	A5B3	N/A	N/A	wound	N/A	thisstudy	ha	138
139	toxA7_AFV13854		A7	reference	A7	reference	reference	reference	reference	genbank	reference	139
140	toxA6_ACW83608		A6	reference	A6	reference	reference	reference	reference	genbank	reference	140
141	CB1018	224-13	A2	infant	A2	N/A	Infant	N/A	N/A	genbank	orfX	141
142	CB1021	301-13	A2B2	foodborne	A2B2	foodborne	N/A	N/A	N/A	genbank	ha + orfX	142
143	CB0657	AF84 (2)	A2F4F5	non-clinical	A2F4F5	N/A	N/A	N/A	non-clinical	thisstudy	orfX	143
144	CB0629	AF84	A2F4F5	non-clinical	A2F4F5	N/A	N/A	N/A	non-clinical	thisstudy	orfX	144
145	CB0585	IFR 16/622	A2	non-clinical	A2	N/A	N/A	N/A	non-clinical	thisstudy	orfX	145
146	CB0579	F1904/97	A2	non-clinical	A2	N/A	N/A	N/A	non-clinical	thisstudy	orfX	146
147	CB0578	F1413/94	A2	unknown	A2	N/A	N/A	N/A	N/A	thisstudy	orfX	147
148	CB0530	SRR8527671	A2	Infant	A2	N/A	Infant	N/A	N/A	thisstudy	orfX	148
149	CB0529	SRR8527670	A2	Infant	A2	N/A	Infant	N/A	N/A	thisstudy	orfX	149
150	CB0528	SRR8527669	A2	Infant	A2	N/A	Infant	N/A	N/A	thisstudy	orfX	150
151	CB0527	SRR8527668	A2	Infant	A2	N/A	Infant	N/A	N/A	thisstudy	orfX	151
152	CB0526	SRR8527667	A2	Infant	A2	N/A	Infant	N/A	N/A	thisstudy	orfX	152
153	CB0525	SRR8527666	A2	Infant	A2	N/A	Infant	N/A	N/A	thisstudy	orfX	153
154	CB0524	SRR8527665	A2	Infant	A2	N/A	Infant	N/A	N/A	thisstudy	orfX	154
155	CB0523	SRR8527643	A2	Infant	A2	N/A	Infant	N/A	N/A	thisstudy	orfX	155
156	CB0517	SRR8527649	A2	Infant	A2	N/A	Infant	N/A	N/A	thisstudy	orfX	156
157	CB0516	SRR8527650	A2	Infant	A2	N/A	Infant	N/A	N/A	thisstudy	orfX	157
158	CB0515	SRR8527651	A2	Infant	A2	N/A	Infant	N/A	N/A	thisstudy	orfX	158
159	CB0513	SRR8527652	A2	Infant	A2	N/A	Infant	N/A	N/A	thisstudy	orfX	159
160	CB0511	SRR8527701	A2	Infant	A2	N/A	Infant	N/A	N/A	thisstudy	orfX	160
161	CB0509	SRR8527693	A2	Infant	A2	N/A	Infant	N/A	N/A	thisstudy	orfX	161
162	CB1223	SU1937	A2	non-clinical	A2	N/A	N/A	N/A	non-clinical	genbank	orfX	162
163	CB1222	SU1934	A2	non-clinical	A2	N/A	N/A	N/A	non-clinical	genbank	orfX	163
164	CB1221	SU1917	A2	non-clinical	A2	N/A	N/A	N/A	non-clinical	genbank	orfX	164
165	CB1220	SU1891	A2F4	non-clinical	A2F4	N/A	N/A	N/A	non-clinical	genbank	orfX	165
166	CB1219	SU1887	A2	non-clinical	A2	N/A	N/A	N/A	non-clinical	genbank	orfX	166
167	CB1217	SU1306	A2F4	non-clinical	A2F4	N/A	N/A	N/A	non-clinical	genbank	orfX	167
168	CB1216	SU1304	A2F4	non-clinical	A2F4	N/A	N/A	N/A	non-clinical	genbank	orfX	168
169	CB1214	SU1275	A2	non-clinical	A2	N/A	N/A	N/A	non-clinical	genbank	orfX	169
170	CB1213	SU1274	A2	non-clinical	A2	N/A	N/A	N/A	non-clinical	genbank	orfX	170
171	CB1212	SU1259	A2	non-clinical	A2	N/A	N/A	N/A	non-clinical	genbank	orfX	171
172	CB1210	SU1112	A2	non-clinical	A2	N/A	N/A	N/A	non-clinical	genbank	orfX	172
173	CB1209	SU1074	A2	non-clinical	A2	N/A	N/A	N/A	non-clinical	genbank	orfX	173
174	CB1208	SU1072	A2	non-clinical	A2	N/A	N/A	N/A	non-clinical	genbank	orfX	174
175	CB1207	SU1064	A2	non-clinical	A2	N/A	N/A	N/A	non-clinical	genbank	orfX	175
176	CB1206	SU1054	A2	non-clinical	A2	N/A	N/A	N/A	non-clinical	genbank	orfX	176
177	CB1204	SU0998	A2	non-clinical	A2	N/A	N/A	N/A	non-clinical	genbank	orfX	177
178	CB1203	SU0994	A2	non-clinical	A2	N/A	N/A	N/A	non-clinical	genbank	orfX	178
179	CB0507	SRR8527695	A2	Infant	A2	N/A	Infant	N/A	N/A	thisstudy	orfX	179
180	CB0506	SRR8527698	A2	Infant	A2	N/A	Infant	N/A	N/A	thisstudy	orfX	180
181	CB0505	SRR8527697	A2	Infant	A2	N/A	Infant	N/A	N/A	thisstudy	orfX	181
182	CB0502	SRR8527699	A2	Infant	A2	N/A	Infant	N/A	N/A	thisstudy	orfX	182
183	CB0504	SRR8527700	A2	Infant	A2	N/A	Infant	N/A	N/A	thisstudy	orfX	183
184	CB0500	SRR8527682	A2	Infant	A2	N/A	Infant	N/A	N/A	thisstudy	orfX	184
185	CB0501	SRR8527681	A2	Infant	A2	N/A	Infant	N/A	N/A	thisstudy	orfX	185
186	CB0497	SRR8527673	A2	Infant	A2	N/A	Infant	N/A	N/A	thisstudy	orfX	186
187	CB0498	SRR8527676	A2	Infant	A2	N/A	Infant	N/A	N/A	thisstudy	orfX	187
188	CB0499	SRR8527675	A2	Infant	A2	N/A	Infant	N/A	N/A	thisstudy	orfX	188
189	CB0494	SRR8527679	A2	Infant	A2	N/A	Infant	N/A	N/A	thisstudy	orfX	189
190	CB0496	SRR8527674	A2	Infant	A2	N/A	Infant	N/A	N/A	thisstudy	orfX	190
191	CB0104	NCTC 9837	A2	foodborne	A2	foodborne	N/A	N/A	N/A	thisstudy	orfX	191
192	CB0394	IFR 16/385	A2F4F5	unknown	A2F4F5	N/A	N/A	N/A	N/A	thisstudy	orfX	192
193	CB0407	2G	A2F4F5	unknown	A2F4F5	N/A	N/A	N/A	N/A	thisstudy	orfX	193
194	CB0478	SRR8527716	A2	Infant	A2	N/A	Infant	N/A	N/A	thisstudy	orfX	194
195	CB0479	SRR8527715	A2	Infant	A2	N/A	Infant	N/A	N/A	thisstudy	orfX	195
196	CB0285	Colworth BL237	A2	non-clinical	A2	N/A	N/A	N/A	non-clinical	thisstudy	orfX	196
197	CB0349	IFR 18/081	A2F4F5	unknown	A2F4F5	N/A	N/A	N/A	N/A	thisstudy	orfX	197
198	CB0224	IFR 18/039	A2	unknown	A2	N/A	N/A	N/A	N/A	thisstudy	orfX	198
199	CB0232	IFR 18/044	A2	unknown	A2	N/A	N/A	N/A	N/A	thisstudy	orfX	199
200	CB0219	IFR 18/036	A2	unknown	A2	N/A	N/A	N/A	N/A	thisstudy	orfX	200
201	CB0220	IFR 18/037	A2	unknown	A2	N/A	N/A	N/A	N/A	thisstudy	orfX	201
202	CB0205	IFR 18/032	A2	unknown	A2	N/A	N/A	N/A	N/A	thisstudy	orfX	202
203	CB0217	IFR 18/035	A2	unknown	A2	N/A	N/A	N/A	N/A	thisstudy	orfX	203
204	CB0165	NCTC 9837 (2)	A2	foodborne	A2	foodborne	N/A	N/A	N/A	thisstudy	orfX	204
205	CB0204	IFR 18/031	A2	unknown	A2	N/A	N/A	N/A	N/A	thisstudy	orfX	205
206	CB0142	IFR 12/040	A2	non-clinical	A2	N/A	N/A	N/A	non-clinical	thisstudy	orfX	206
207	CB0149	IFR 15/031	A2	non-clinical	A2	N/A	N/A	N/A	non-clinical	thisstudy	orfX	207
208	CB0508	SRR8527696	A2	Infant	A2	N/A	Infant	N/A	N/A	thisstudy	orfX	208
209	CB1023	429-13	A2	Infant	A2	N/A	infant	N/A	N/A	genbank	orfX	209
210	CB1041	AM1051	A2	Infant	A2	N/A	infant	N/A	N/A	genbank	orfX	210
211	CB1062	Af650	A2	unknown	A2	N/A	N/A	N/A	N/A	genbank	orfX	211
212	CB1063	Af84	A2F4F5	non-clinical	A2F4F5	N/A	N/A	N/A	non-clinical	genbank	orfX	212
213	CB1086	BrDura	A2F5	foodborne	A2F5	foodborne	N/A	N/A	N/A	genbank	orfX	213
214	CB1122	CDC_53174	A2	unknown	A2	N/A	N/A	N/A	N/A	genbank	orfX	214
215	CB1163	Kyoto	A2	infant	A2	N/A	infant	N/A	N/A	genbank	orfX	215
216	CB1171	Mauritius	A2	foodborne	A2	foodborne	N/A	N/A	N/A	genbank	orfX	216
217	CB1197	SU0635W	A2	non-clinical	A2	N/A	N/A	N/A	non-clinical	genbank	orfX	217
218	CB1199	SU0801	A2	non-clinical	A2	N/A	N/A	N/A	non-clinical	genbank	orfX	218
219	CB1200	SU0807	A2	non-clinical	A2	N/A	N/A	N/A	non-clinical	genbank	orfX	219
220	toxA2_CAA51824		A2	reference	A2	reference	reference	reference	reference	genbank	reference	220
221	CB1119	CDC_1436	A2B5	infant	A2B5	N/A	infant	N/A	N/A	genbank	ha + orfX	221
222	CB1040	A634	A2	non-clinical	A2	N/A	N/A	N/A	N/A	genbank	orfX	222
223	CB1196	SU0634	A2	non-clinical	A2	N/A	N/A	N/A	non-clinical	genbank	orfX	223
224	CB1038	A2B3 87	A2B3	foodborne	A2B3	foodborne	N/A	N/A	N/A	genbank	ha + orfX	224
225	CB0246	Colworth BL145	A2	non-clinical	A2	N/A	N/A	N/A	non-clinical	thisstudy	orfX	225
226	CB0644	FT 53	A2	non-clinical	A2	N/A	N/A	N/A	non-clinical	thisstudy	orfX	226
227	CB0591	ZK3 (3)	A2	non-clinical	A2	N/A	N/A	N/A	non-clinical	thisstudy	orfX	227
228	CB0446	AZK3	A2	non-clinical	A2	N/A	N/A	N/A	non-clinical	thisstudy	orfX	228
229	CB0176	Colworth BL20	A2	non-clinical	A2	N/A	N/A	N/A	non-clinical	thisstudy	orfX	229
230	CB0340	316	A2	unknown	A2	N/A	N/A	N/A	N/A	thisstudy	orfX	230
231	CB0304	ZK3 (2)	A2	non-clinical	A2	N/A	N/A	N/A	non-clinical	thisstudy	orfX	231
232	CB0294	Colworth BL249	A2	non-clinical	A2	N/A	N/A	N/A	non-clinical	thisstudy	orfX	232
233	CB0293	Colworth BL248	A2	non-clinical	A2	N/A	N/A	N/A	non-clinical	thisstudy	orfX	233
234	CB0292	Colworth BL247	A2	non-clinical	A2	N/A	N/A	N/A	non-clinical	thisstudy	orfX	234
235	CB0289	Colworth BL243	A2	unknown	A2	N/A	N/A	N/A	N/A	thisstudy	orfX	235
236	CB0288	Colworth BL242	A2	non-clinical	A2	N/A	N/A	N/A	non-clinical	thisstudy	orfX	236
237	CB0286	IFR 18/059	A2	unknown	A2	N/A	N/A	N/A	N/A	thisstudy	orfX	237
238	CB0275	IFR 18/054	A2	unknown	A2	N/A	N/A	N/A	N/A	thisstudy	orfX	238
239	CB0273	Colworth BL200	A2	non-clinical	A2	N/A	N/A	N/A	non-clinical	thisstudy	orfX	239
240	CB0272	Colworth BL198	A2	non-clinical	A2	N/A	N/A	N/A	non-clinical	thisstudy	orfX	240
241	CB0248	Colworth BL149	A2	non-clinical	A2	N/A	N/A	N/A	non-clinical	thisstudy	orfX	241
242	CB0245	Colworth BL144	A2	non-clinical	A2	N/A	N/A	N/A	non-clinical	thisstudy	orfX	242
243	CB0243	Colworth BL141	A2	non-clinical	A2	N/A	N/A	N/A	non-clinical	thisstudy	orfX	243
244	CB0242	Colworth BL140	A2	non-clinical	A2	N/A	N/A	N/A	non-clinical	thisstudy	orfX	244
245	CB0241	Colworth BL139	A2	non-clinical	A2	N/A	N/A	N/A	non-clinical	thisstudy	orfX	245
246	CB0222	IFR 18/038	A2	unknown	A2	N/A	N/A	N/A	N/A	thisstudy	orfX	246
247	CB0203	Colworth BL69	A2	non-clinical	A2	N/A	N/A	N/A	non-clinical	thisstudy	orfX	247
248	CB0202	Colworth BL36	A2	non-clinical	A2	N/A	N/A	N/A	non-clinical	thisstudy	orfX	248
249	CB0199	Colworth BL65	A2	non-clinical	A2	N/A	N/A	N/A	non-clinical	thisstudy	orfX	249
250	CB0193	Colworth BL45	A2	non-clinical	A2	N/A	N/A	N/A	non-clinical	thisstudy	orfX	250
251	CB0189	Colworth BL38	A2	non-clinical	A2	N/A	N/A	N/A	non-clinical	thisstudy	orfX	251
252	CB0188	IFR 18/025	A2	unknown	A2	N/A	N/A	N/A	N/A	thisstudy	orfX	252
253	CB0186	Colworth BL32	A2	non-clinical	A2	N/A	N/A	N/A	non-clinical	thisstudy	orfX	253
254	CB0184	Colworth BL29	A2	non-clinical	A2	N/A	N/A	N/A	non-clinical	thisstudy	orfX	254
255	CB0178	Colworth BL22	A2	non-clinical	A2	N/A	N/A	N/A	non-clinical	thisstudy	orfX	255
256	CB0177	Colworth BL21	A2	non-clinical	A2	N/A	N/A	N/A	non-clinical	thisstudy	orfX	256
257	CB0175	Colworth BL19	A2	non-clinical	A2	N/A	N/A	N/A	non-clinical	thisstudy	orfX	257
258	CB0174	Colworth BL18	A2	non-clinical	A2	N/A	N/A	N/A	non-clinical	thisstudy	orfX	258
259	CB0173	Colworth BL17	A2	non-clinical	A2	N/A	N/A	N/A	non-clinical	thisstudy	orfX	259
260	CB0172	Colworth BL16	A2	non-clinical	A2	N/A	N/A	N/A	non-clinical	thisstudy	orfX	260
261	CB0171	Colworth BL15	A2	non-clinical	A2	N/A	N/A	N/A	non-clinical	thisstudy	orfX	261
262	CB0170	Colworth BL14	A2	non-clinical	A2	N/A	N/A	N/A	non-clinical	thisstudy	orfX	262
263	CB0169	Colworth BL13	A2	non-clinical	A2	N/A	N/A	N/A	non-clinical	thisstudy	orfX	263
264	CB0168	Colworth BL12	A2	non-clinical	A2	N/A	N/A	N/A	non-clinical	thisstudy	orfX	264
265	CB0167	Colworth BL10	A2	non-clinical	A2	N/A	N/A	N/A	non-clinical	thisstudy	orfX	265
266	CB0166	ZK3	A2	non-clinical	A2	N/A	N/A	N/A	non-clinical	thisstudy	orfX	266
267	CB0068	IFR 18/016	A2	unknown	A2	N/A	N/A	N/A	N/A	thisstudy	orfX	267
268	CB1037	A2 117	A2	foodborne	A2	foodborne	N/A	N/A	N/A	genbank	orfX	268
269	CB1039	A2B7 92	A2B7	foodborne	A2B7	foodborne	N/A	N/A	N/A	genbank	ha + orfX	279
270	CB0160	NCTC 2012 (2)	A3	foodborne	A3	foodborne	N/A	N/A	N/A	thisstudy	orfX	269
271	CB0185	Colworth BL30	A3	non-clinical	A3	N/A	N/A	N/A	non-clinical	thisstudy	orfX	270
272	CB0103	NCTC 2012	A3	foodborne	A3	foodborne	N/A	N/A	N/A	thisstudy	orfX	271
273	toxA3_ACA57525		A3	reference	A3	reference	reference	reference	reference	genbank	reference	272
274	CB1167	Loch Maree	A3	foodborne	A3	foodborne	N/A	N/A	N/A	genbank	orfX	273
275	CB0656	NCTC 2012 (4)	A3	foodborne	A3	foodborne	N/A	N/A	N/A	thisstudy	orfX	274
276	CB0643	NCTC 2012 (3)	A3	foodborne	A3	foodborne	N/A	N/A	N/A	thisstudy	orfX	275
277	CB1202	SU0972	A3	non-clinical	A3	N/A	N/A	N/A	non-clinical	genbank	orfX	276
278	CB1211	SU1169	A3	non-clinical	A3	N/A	N/A	N/A	non-clinical	genbank	orfX	277
279	CB1201	SU0945	A3	non-clinical	A3	N/A	N/A	N/A	non-clinical	genbank	orfX	278
280	toxA8_AJA05787		A8	reference	A8	reference	reference	reference	reference	genbank	reference	280
281	toxA4_ACQ51417		A4	reference	A4	reference	reference	reference	reference	genbank	reference	281
282	CB1080	657	A4B5	Infant	A4B5	N/A	Infant	N/A	N/A	genbank	ha + orfX	282
283	CB0560	SRR8527662	A4B5	Infant	A4B5	N/A	Infant	N/A	N/A	thisstudy	ha + orfX	283

## Sheet: ToxB group1 subtype
treeorder	Node names	Isolate	toxin	source	B	Foodborne	Infant	Wound	Non-clin	thisstudy	ha / orfX	0
1	CB0423	CN 7285	A5B2	unknown	A5B2	N/A	N/A	N/A	N/A	thisstudy	ha	1
2	CB1056	ATCC 51387	(B2)	unknown	(B2)	N/A	N/A	N/A	N/A	genbank	ha	2
3	CB1014	1430-11	A5B2	foodborne	A5B2	foodborne	N/A	N/A	N/A	genbank	ha	3
4	CB1150	H04402 065	A5B2	wound	A5B2	N/A	N/A	wound	N/A	genbank	ha	4
5	CB0577	R813/00	A5B2	wound	A5B2	N/A	N/A	wound	N/A	thisstudy	ha	5
6	CB0555	SRR8981568	A5B2	wound	A5B2	N/A	N/A	wound	N/A	thisstudy	ha	6
7	CB0522	SRR8527644	A5B2	wound	A5B2	N/A	N/A	wound	N/A	thisstudy	ha	7
8	CB0510	SRR8527694	A5B2	unknown	A5B2	N/A	N/A	N/A	N/A	thisstudy	ha	8
9	CB0476	SRR8527711	A5B2	wound	A5B2	N/A	N/A	wound	N/A	thisstudy	ha	9
10	CB0475	SRR8527712	A5B2	wound	A5B2	N/A	N/A	wound	N/A	thisstudy	ha	10
11	CB0473	SRR8527714	A5B2	wound	A5B2	N/A	N/A	wound	N/A	thisstudy	ha	11
12	CB0466	SRR8527754	A5B2	wound	A5B2	N/A	N/A	wound	N/A	thisstudy	ha	12
13	CB0465	SRR8527753	A5B2	wound	A5B2	N/A	N/A	wound	N/A	thisstudy	ha	13
14	CB0464	SRR8527756	A5B2	wound	A5B2	N/A	N/A	wound	N/A	thisstudy	ha	14
15	CB0463	SRR8527755	A5B2	wound	A5B2	N/A	N/A	wound	N/A	thisstudy	ha	15
16	CB0462	SRR8527750	A5B2	wound	A5B2	N/A	N/A	wound	N/A	thisstudy	ha	16
17	CB0461	SRR8527749	A5B2	wound	A5B2	N/A	N/A	wound	N/A	thisstudy	ha	17
18	CB0460	SRR8527752	A5B2	wound	A5B2	N/A	N/A	wound	N/A	thisstudy	ha	18
19	CB0459	SRR8527751	A5B2	wound	A5B2	N/A	N/A	wound	N/A	thisstudy	ha	19
20	CB0458	SRR8527684	A5B2	wound	A5B2	N/A	N/A	wound	N/A	thisstudy	ha	20
21	CB0457	SRR8527683	A5B2	wound	A5B2	N/A	N/A	wound	N/A	thisstudy	ha	21
22	CB0456	SRR8527690	A5B2	wound	A5B2	N/A	N/A	wound	N/A	thisstudy	ha	22
23	CB0455	SRR8527689	A5B2	wound	A5B2	N/A	N/A	wound	N/A	thisstudy	ha	23
24	CB0454	SRR8527692	A5B2	wound	A5B2	N/A	N/A	wound	N/A	thisstudy	ha	24
25	CB0453	SRR8527691	A5B2	wound	A5B2	N/A	N/A	wound	N/A	thisstudy	ha	25
26	CB0452	SRR8527686	A5B2	wound	A5B2	N/A	N/A	wound	N/A	thisstudy	ha	26
27	CB0451	SRR8527685	A5B2	wound	A5B2	N/A	N/A	wound	N/A	thisstudy	ha	27
28	CB0449	SRR8527688	A5B2	wound	A5B2	N/A	N/A	wound	N/A	thisstudy	ha	28
29	CB0448	SRR8527687	A5B2	wound	A5B2	N/A	N/A	wound	N/A	thisstudy	ha	29
30	CB0101	SRR8980990	A5B2	wound	A5B2	N/A	N/A	wound	N/A	thisstudy	ha	30
31	CB0100	SRR8980997	A5B2	wound	A5B2	N/A	N/A	wound	N/A	thisstudy	ha	31
32	CB0099	SRR8980996	A5B2	wound	A5B2	N/A	N/A	wound	N/A	thisstudy	ha	32
33	CB0098	SRR8980999	A5B2	wound	A5B2	N/A	N/A	wound	N/A	thisstudy	ha	33
34	CB0097	SRR8980998	A5B2	wound	A5B2	N/A	N/A	wound	N/A	thisstudy	ha	34
35	CB0096	SRR8980993	A5B2	wound	A5B2	N/A	N/A	wound	N/A	thisstudy	ha	35
36	CB0095	SRR8980992	A5B2	wound	A5B2	N/A	N/A	wound	N/A	thisstudy	ha	36
37	CB0094	SRR8980995	A5B2	wound	A5B2	N/A	N/A	wound	N/A	thisstudy	ha	37
38	CB0093	SRR8980994	A5B2	wound	A5B2	N/A	N/A	wound	N/A	thisstudy	ha	38
39	CB0091	SRR8980919	A5B2	wound	A5B2	N/A	N/A	wound	N/A	thisstudy	ha	39
40	CB0090	SRR8980910	A5B2	wound	A5B2	N/A	N/A	wound	N/A	thisstudy	ha	40
41	CB0089	SRR8980911	A5B2	wound	A5B2	N/A	N/A	wound	N/A	thisstudy	ha	41
42	CB0088	SRR8980912	A5B2	wound	A5B2	N/A	N/A	wound	N/A	thisstudy	ha	42
43	CB0087	SRR8980913	A5B2	wound	A5B2	N/A	N/A	wound	N/A	thisstudy	ha	43
44	CB0086	SRR8980914	A5B2	wound	A5B2	N/A	N/A	wound	N/A	thisstudy	ha	44
45	CB0072	SRR8980930	A5B2	wound	A5B2	N/A	N/A	wound	N/A	thisstudy	ha	45
46	CB0430	IFR 18/117	B2	unknown	B2	N/A	N/A	N/A	N/A	thisstudy	ha	46
47	CB0584	F3602/93	B2	Infant	B2	N/A	Infant	N/A	N/A	thisstudy	ha	47
48	CB0583	F3601/93	B2	Infant	B2	N/A	Infant	N/A	N/A	thisstudy	ha	48
49	CB0540	SRR8527759	B2	Infant	B2	N/A	Infant	N/A	N/A	thisstudy	ha	49
50	CB0539	SRR8527760	B2	Infant	B2	N/A	Infant	N/A	N/A	thisstudy	ha	50
51	CB0538	SRR8527757	B2	Infant	B2	N/A	Infant	N/A	N/A	thisstudy	ha	51
52	CB0534	SRR8527664	B2	Infant	B2	N/A	Infant	N/A	N/A	thisstudy	ha	52
53	CB0108	2045/98	B2	foodborne	B2	foodborne	N/A	N/A	N/A	thisstudy	ha	53
54	CB1067	B2 267	B2	infant	B2	N/A	Infant	N/A	N/A	genbank	ha	54
55	CB0662	115B	B2	unknown	B2	N/A	N/A	N/A	N/A	thisstudy	ha	55
56	CB0551	SRR8527656	B2	Foodborne	B2	Foodborne	N/A	N/A	N/A	thisstudy	ha	56
57	CB0483	SRR8527736	B2	Infant	B2	N/A	Infant	N/A	N/A	thisstudy	ha	57
58	CB0126	IFR 12/022	B2	non-clinical	B2	N/A	N/A	N/A	non-clinical	thisstudy	ha	58
59	CB1066	B2 128	B2	infant	B2	N/A	infant	N/A	N/A	genbank	ha	59
60	CB0596	NCTC 3815	B2	non-clinical	B2	N/A	N/A	N/A	non-clinical	thisstudy	ha	60
61	CB0550	SRR8527655	B2	Foodborne	B2	Foodborne	N/A	N/A	N/A	thisstudy	ha	61
62	CB0482	SRR8527735	B2	Infant	B2	N/A	Infant	N/A	N/A	thisstudy	ha	62
63	CB0112	IFR 18/019	B2	unknown	B2	N/A	N/A	N/A	N/A	thisstudy	ha	63
64	CB1068	B2 275	B2	wound	B2	N/A	N/A	wound	N/A	genbank	ha	64
65	CB0552	SRR8527653	B2	Foodborne	B2	Foodborne	N/A	N/A	N/A	thisstudy	ha	65
66	CB0484	SRR8527729	B2	Infant	B2	N/A	Infant	N/A	N/A	thisstudy	ha	66
67	CB0481	SRR8527734	B2	Infant	B2	N/A	Infant	N/A	N/A	thisstudy	ha	67
68	CB0129	IFR 12/025	B2	non-clinical	B2	N/A	N/A	N/A	non-clinical	thisstudy	ha	68
69	CB0437	B591	B2	non-clinical	B2	N/A	N/A	N/A	non-clinical	thisstudy	none	69
70	CB0137	IFR 12/035	B2	non-clinical	B2	N/A	N/A	N/A	non-clinical	thisstudy	ha	70
71	CB0270	IFR 18/053	B2	unknown	B2	N/A	N/A	N/A	N/A	thisstudy	ha	71
72	CB0480	SRR8527733	B2	Infant	B2	N/A	Infant	N/A	N/A	thisstudy	ha	72
73	CB0442	B366	B2	non-clinical	B2	N/A	N/A	N/A	non-clinical	thisstudy	ha	73
74	CB0290	12885A	B2	unknown	B2	N/A	N/A	N/A	N/A	thisstudy	ha	74
75	CB0305	Colworth BL262	B2	non-clinical	B2	N/A	N/A	N/A	non-clinical	thisstudy	ha	75
76	CB0602	BL81/25	B2	unknown	B2	N/A	N/A	N/A	N/A	thisstudy	ha	76
77	CB1191	Prevot25NCASE	B2	unknown	B2	N/A	N/A	N/A	N/A	genbank	ha	77
78	CB1183	Prevot 1542	B2	foodborne	B2	foodborne	N/A	N/A	N/A	genbank	ha	78
79	CB0487	SRR8527731	B2	Infant	B2	N/A	Infant	N/A	N/A	thisstudy	ha	79
80	CB1049	ATCC 17843	B2	foodborne	B2	foodborne	N/A	N/A	N/A	genbank	ha	80
81	CB1057	ATCC 7949	B2	non-clinical	B2	N/A	N/A	N/A	N/A	genbank	ha	81
82	CB0659	4B	B2	unknown	B2	N/A	N/A	N/A	N/A	thisstudy	ha	82
83	CB0606	213B	B2	unknown	B2	N/A	N/A	N/A	N/A	thisstudy	ha	83
84	CB0338	IFR 16/307	B2	unknown	B2	N/A	N/A	N/A	N/A	thisstudy	ha	84
85	CB0141	IFR 12/039	B2	non-clinical	B2	N/A	N/A	N/A	non-clinical	thisstudy	ha	85
86	CB0140	IFR 12/038	B2	non-clinical	B2	N/A	N/A	N/A	non-clinical	thisstudy	ha	86
87	CB0132	IFR 12/028	B2	non-clinical	B2	N/A	N/A	N/A	non-clinical	thisstudy	ha	87
88	CB0131	IFR 12/027	B2	non-clinical	B2	N/A	N/A	N/A	non-clinical	thisstudy	ha	88
89	CB0130	IFR 12/026	B2	non-clinical	B2	N/A	N/A	N/A	non-clinical	thisstudy	ha	89
90	CB0006	AIP 580-86	B2	foodborne	B2	foodborne	N/A	N/A	N/A	thisstudy	ha	90
91	CB0009	AIP 1837	B2	foodborne	B2	foodborne	N/A	N/A	N/A	thisstudy	ha	91
92	CB0594	2345 (2)	B2	foodborne	B2	foodborne	N/A	N/A	N/A	thisstudy	ha	92
93	toxB2_BAC22064	reference	B2	reference	B2	reference	reference	reference	reference	genbank	reference	93
94	CB0429	143 B	B2	non-clinical	B2	N/A	N/A	N/A	non-clinical	thisstudy	ha	94
95	CB0291	Colworth BL246	B2	unknown	B2	N/A	N/A	N/A	N/A	thisstudy	ha	95
96	CB0404	IFR 18/108	B2	unknown	B2	N/A	N/A	N/A	N/A	thisstudy	ha	96
97	CB0402	IFR 18/106	B2	unknown	B2	N/A	N/A	N/A	N/A	thisstudy	ha	97
98	CB0307	2345	B2	foodborne	B2	foodborne	N/A	N/A	N/A	thisstudy	ha	98
99	CB0306	IFR 18/065	B2	unknown	B2	N/A	N/A	N/A	N/A	thisstudy	ha	99
100	CB0445	B2192	B2	foodborne	B2	foodborne	N/A	N/A	N/A	thisstudy	ha	100
101	CB0444	B2191	B2	foodborne	B2	foodborne	N/A	N/A	N/A	thisstudy	ha	101
102	CB0593	BL81/18B	B2	unknown	B2	N/A	N/A	N/A	N/A	thisstudy	ha	102
103	CB1192	Prevot_594	B2	foodborne	B2	foodborne	N/A	N/A	N/A	genbank	ha	103
104	CB1072	B305	B2	non-clinical	B2	N/A	N/A	N/A	N/A	genbank	ha	104
105	CB1073	B515	B2	non-clinical	B2	N/A	N/A	N/A	N/A	genbank	ha	105
106	CB1074	B609	B2	non-clinical	B2	N/A	N/A	N/A	N/A	genbank	ha	106
107	CB1194	SU0305	B2	non-clinical	B2	N/A	N/A	N/A	non-clinical	genbank	ha	107
108	CB1215	SU1297	B2	non-clinical	B2	N/A	N/A	N/A	non-clinical	genbank	ha	108
109	CB1075	B742	B2	non-clinical	B2	N/A	N/A	N/A	N/A	genbank	ha	109
110	CB0631	CDC 7827	B2	infant	B2	N/A	infant	N/A	N/A	thisstudy	ha	110
111	CB1136	CFSAN024410	B2FA	infant	B2FA	N/A	infant	N/A	N/A	genbank	ha + orfX	111
112	CB0532	SRR8527663	B2	Infant	B2	N/A	Infant	N/A	N/A	thisstudy	ha	112
113	CB0537	SRR8527758	B2	Infant	B2	N/A	Infant	N/A	N/A	thisstudy	ha	113
114	CB1069	B2 331	B2	infant	B2	N/A	Infant	N/A	N/A	genbank	ha	114
115	CB1021	301-13	A2B2	foodborne	A2B2	foodborne	N/A	N/A	N/A	genbank	ha + orfX	115
116	CB0151	IFR 15/033	B2	non-clinical	B2	N/A	N/A	N/A	non-clinical	thisstudy	ha	116
117	CB0152	IFR 15/034	B2	non-clinical	B2	N/A	N/A	N/A	non-clinical	thisstudy	ha	117
118	CB0366	IFR 18/090	B2	unknown	B2	N/A	N/A	N/A	N/A	thisstudy	ha	118
119	CB1070	B2 433	B2	infant	B2	N/A	infant	N/A	N/A	genbank	ha	119
120	CB1228	food_20	(B2)	infant	(B2)	N/A	infant	N/A	N/A	genbank	ha	120
121	CB1071	B2 450	B2	wound	B2	N/A	N/A	wound	N/A	genbank	ha	125
122	toxB6_BAF91946	reference	B6	reference	B6	reference	reference	reference	reference	genbank	reference	121
123	CB1045	AM370	B6	foodborne	B6	foodborne	N/A	N/A	N/A	genbank	ha	122
124	CB1042	AM1195	B6	infant	B6	N/A	infant	N/A	N/A	genbank	ha	123
125	CB1046	AM553	B6	unknown	B6	N/A	N/A	N/A	N/A	genbank	ha	124
126	CB0586	SRR8527704	B3	wound	B3	N/A	N/A	wound	N/A	thisstudy	ha	126
127	CB0587	SRR8527703	B3	wound	B3	N/A	N/A	wound	N/A	thisstudy	ha	127
128	CB0572	SRR8527722	B3	wound	B3	N/A	N/A	wound	N/A	thisstudy	ha	128
129	CB1092	CDC 795	B3	unknown	B3	N/A	N/A	N/A	N/A	genbank	ha	129
130	CB0571	SRR8527721	B3	wound	B3	N/A	N/A	wound	N/A	thisstudy	ha	130
131	CB0570	SRR8527737	B3	wound	B3	N/A	N/A	wound	N/A	thisstudy	ha	131
132	CB0569	SRR8527738	B3	wound	B3	N/A	N/A	wound	N/A	thisstudy	ha	132
133	CB0568	SRR8527745	B3	wound	B3	N/A	N/A	wound	N/A	thisstudy	ha	133
134	CB0567	SRR8527746	B3	wound	B3	N/A	N/A	wound	N/A	thisstudy	ha	134
135	CB0566	SRR8527743	B3	wound	B3	N/A	N/A	wound	N/A	thisstudy	ha	135
136	CB0565	SRR8527744	B3	wound	B3	N/A	N/A	wound	N/A	thisstudy	ha	136
137	CB0564	SRR8527741	B3	wound	B3	N/A	N/A	wound	N/A	thisstudy	ha	137
138	CB0563	SRR8527742	B3	wound	B3	N/A	N/A	wound	N/A	thisstudy	ha	138
139	CB0562	SRR8527739	B3	wound	B3	N/A	N/A	wound	N/A	thisstudy	ha	139
140	CB0561	SRR8527740	B3	wound	B3	N/A	N/A	wound	N/A	thisstudy	ha	140
141	CB0559	SRR8527661	B3	wound	B3	N/A	N/A	wound	N/A	thisstudy	ha	141
142	CB0558	SRR8527658	B3	wound	B3	N/A	N/A	wound	N/A	thisstudy	ha	142
143	CB0557	SRR8527657	B3	wound	B3	N/A	N/A	wound	N/A	thisstudy	ha	143
144	CB0512	SRR8527702	B3	wound	B3	N/A	N/A	wound	N/A	thisstudy	ha	144
145	CB0468	SRR8527748	B3	wound	B3	N/A	N/A	wound	N/A	thisstudy	ha	145
146	CB0302	ZBS3_16-257-05	B3	wound	B3	N/A	N/A	wound	N/A	thisstudy	ha	146
147	CB0301	ZBS3_16-257-04	B3	wound	B3	N/A	N/A	wound	N/A	thisstudy	ha	147
148	CB0300	ZBS3_16-257-02	B3	wound	B3	N/A	N/A	wound	N/A	thisstudy	ha	148
149	CB0287	ZBS3_16-240-01	B3	wound	B3	N/A	N/A	wound	N/A	thisstudy	ha	149
150	toxB3_ABM73977	reference	B3	reference	B3	reference	reference	reference	reference	genbank	reference	150
151	CB0520	SRR8527646	B3	wound	B3	N/A	N/A	wound	N/A	thisstudy	ha	151
152	CB0521	SRR8527645	B3	wound	B3	N/A	N/A	wound	N/A	thisstudy	ha	152
153	CB0474	SRR8527713	A5B3	wound	A5B3	N/A	N/A	wound	N/A	thisstudy	ha	153
154	CB0549	SRR8527765	A5B3	wound	A5B3	N/A	N/A	wound	N/A	thisstudy	ha	154
155	CB0575	R3055/00	A5B3	wound	A5B3	N/A	N/A	wound	N/A	thisstudy	ha	155
156	CB0576	R4519/00	A5B3	Unknown	A5B3	N/A	N/A	N/A	N/A	thisstudy	ha	156
157	CB0471	SRR8527708	A5B3	wound	A5B3	N/A	N/A	wound	N/A	thisstudy	ha	157
158	CB0472	SRR8527707	A5B3	wound	A5B3	N/A	N/A	wound	N/A	thisstudy	ha	158
159	CB0102	SRR8980991	A5B3	wound	A5B3	N/A	N/A	wound	N/A	thisstudy	ha	159
160	CB0467	SRR8527747	A5B3	wound	A5B3	N/A	N/A	wound	N/A	thisstudy	ha	160
161	CB1038	A2B3 87	A2B3	foodborne	A2B3	foodborne	N/A	N/A	N/A	genbank	ha + orfX	161
162	CB0488	SRR8527732	B3	wound	B3	N/A	N/A	wound	N/A	thisstudy	ha	162
163	CB0489	SRR8527727	B3	wound	B3	N/A	N/A	wound	N/A	thisstudy	ha	163
164	CB0490	SRR8527728	B3	wound	B3	N/A	N/A	wound	N/A	thisstudy	ha	164
165	CB0491	SRR8527678	B3	wound	B3	N/A	N/A	wound	N/A	thisstudy	ha	165
166	toxB8_AFN61309	reference	B8	reference	B8	reference	reference	reference	reference	genbank	reference	166
167	CB0200	IFR 18/029	B7	unknown	B7	N/A	N/A	N/A	N/A	thisstudy	ha	167
168	CB0267	IFR 18/052	B7	unknown	B7	N/A	N/A	N/A	N/A	thisstudy	ha	168
169	CB0647	FT243	B7	unknown	B7	N/A	N/A	N/A	N/A	thisstudy	ha	169
170	CB0660	3807/1	B7	unknown	B7	N/A	N/A	N/A	N/A	thisstudy	ha	170
171	toxB7_AFD33678	reference	B7	reference	B7	reference	reference	reference	reference	genbank	reference	171
172	CB0182	NCTC 3807	B7	non-clinical	B7	N/A	N/A	N/A	non-clinical	thisstudy	ha	172
173	CB1039	A2B7 92	A2B7	foodborne	A2B7	foodborne	N/A	N/A	N/A	genbank	ha + orfX	173
174	CB1133	CFSAN001628	(B7)	non-clinical	(B7)	N/A	N/A	N/A	non-clinical	genbank	ha	174
175	CB0327	5009	B1	unknown	B1	N/A	N/A	N/A	N/A	thisstudy	ha	175
176	CB0353	CN 5009	B1	unknown	B1	N/A	N/A	N/A	N/A	thisstudy	ha	176
177	CB0354	4301B	B1	unknown	B1	N/A	N/A	N/A	N/A	thisstudy	ha	177
178	CB0418	CN 7242	B1	unknown	B1	N/A	N/A	N/A	N/A	thisstudy	ha	178
179	CB0247	Colworth BL147	B1	non-clinical	B1	N/A	N/A	N/A	non-clinical	thisstudy	ha	179
180	CB0250	Colworth 152	B1	non-clinical	B1	N/A	N/A	N/A	non-clinical	thisstudy	ha	180
181	CB0212	Colworth BL86	B1	non-clinical	B1	N/A	N/A	N/A	non-clinical	thisstudy	ha	181
182	CB0244	BL 143	B1	non-clinical	B1	N/A	N/A	N/A	non-clinical	thisstudy	ha	182
183	CB0001	NCTC 7273	B1	unknown	B1	N/A	N/A	N/A	N/A	thisstudy	ha	183
184	CB0183	NCTC 7273 (2)	B1	unknown	B1	N/A	N/A	N/A	N/A	thisstudy	ha	184
185	CB0609	ATCC 2743	B1	unknown	B1	N/A	N/A	N/A	N/A	thisstudy	ha	185
186	CB0613	BL 143 (2)	B1	non-clinical	B1	N/A	N/A	N/A	non-clinical	thisstudy	ha	186
187	CB0614	BL 150	B1	non-clinical	B1	N/A	N/A	N/A	non-clinical	thisstudy	ha	187
188	CB0624	CDC 15044	B1	foodborne	B1	foodborne	N/A	N/A	N/A	thisstudy	ha	188
189	CB0425	CN 5009 (2)	B1	unknown	B1	N/A	N/A	N/A	N/A	thisstudy	ha	189
190	CB1182	Okra	B1	foodborne	B1	foodborne	N/A	N/A	N/A	genbank	ha	190
191	CB0646	FT 239	B1	non-clinical	B1	N/A	N/A	N/A	non-clinical	thisstudy	ha	191
192	CB0648	NCIB 4301	B1	unknown	B1	N/A	N/A	N/A	N/A	thisstudy	ha	192
193	toxB1_ACA46990	reference	B1	reference	B1	reference	reference	reference	reference	genbank	reference	193
194	CB1089	CDC 1656	B1	infant	B1	N/A	infant	N/A	N/A	genbank	ha	194
195	CB1153	Hall 80	B1	foodborne	B1	foodborne	N/A	N/A	N/A	genbank	ha	195
196	CB0181	NCTC 751	B1	non-clinical	B1	N/A	N/A	N/A	non-clinical	thisstudy	ha	196
197	CB0421	CN 7245	B1	unknown	B1	N/A	N/A	N/A	N/A	thisstudy	ha	197
198	CB0180	53B	B1	unknown	B1	N/A	N/A	N/A	N/A	thisstudy	ha	198
199	CB0410	IFR 18/111	B1	unknown	B1	N/A	N/A	N/A	N/A	thisstudy	ha	199
200	CB0378	IFR 18/095	B1	unknown	B1	N/A	N/A	N/A	N/A	thisstudy	ha	200
201	CB0377	6506C	B1	unknown	B1	N/A	N/A	N/A	N/A	thisstudy	ha	201
202	CB0350	1356/R	B1	unknown	B1	N/A	N/A	N/A	N/A	thisstudy	ha	202
203	CB0368	751	B1	unknown	B1	N/A	N/A	N/A	N/A	thisstudy	ha	203
204	CB0343	751/1	B1	unknown	B1	N/A	N/A	N/A	N/A	thisstudy	ha	204
205	CB0321	1779	B1	unknown	B1	N/A	N/A	N/A	N/A	thisstudy	ha	205
206	CB0352	FT236	B1	unknown	B1	N/A	N/A	N/A	N/A	thisstudy	ha	206
207	CB0573	R1125/03	B1	foodborne	B1	Foodborne	N/A	N/A	N/A	thisstudy	ha	207
208	CB0574	R1135/03	B1	foodborne	B1	Foodborne	N/A	N/A	N/A	thisstudy	ha	208
209	CB1120	CDC_1632	B1	infant	B1	N/A	infant	N/A	N/A	genbank	ha	209
210	CB1123	CDC_67071	B1	unknown	B1	N/A	N/A	N/A	N/A	genbank	ha	210
211	CB0120	2113/01	B1	non-clinical	B1	N/A	N/A	N/A	non-clinical	thisstudy	ha	211
212	CB0240	ATCC 438	B1	unknown	B1	N/A	N/A	N/A	N/A	thisstudy	ha	212
213	CB1090	CDC 1744	A1B5	infant	A1B5	N/A	infant	N/A	N/A	genbank	ha + orfX	213
214	CB1103	CDC48719	A1B5	foodborne	A1B5	foodborne	N/A	N/A	N/A	genbank	ha + orfX	214
215	CB0671	NCTC 2916	A1B5	foodborne	A1B5	foodborne	N/A	N/A	N/A	thisstudy	ha + orfX	215
216	CB0668	MDa10	A1B5	infant	A1B5	N/A	infant	N/A	N/A	thisstudy	ha + orfX	216
217	CB0667	CDC 13280	A1B5	foodborne	A1B5	foodborne	N/A	N/A	N/A	thisstudy	ha + orfX	217
218	CB0625	CDC 5001	A1B5	foodborne	A1B5	foodborne	N/A	N/A	N/A	thisstudy	ha + orfX	218
219	CB0493	SRR8527680	A1B5	wound	A1B5	N/A	N/A	wound	N/A	thisstudy	ha + orfX	219
220	CB0492	SRR8527677	A1B5	wound	A1B5	N/A	N/A	wound	N/A	thisstudy	ha + orfX	220
221	CB0486	SRR8527730	A1B5	wound	A1B5	N/A	N/A	wound	N/A	thisstudy	ha + orfX	221
222	CB0470	SRR8527709	A1B5	Foodborne	A1B5	Foodborne	N/A	N/A	N/A	thisstudy	ha + orfX	222
223	CB0469	SRR8527710	A1B5	Foodborne	A1B5	Foodborne	N/A	N/A	N/A	thisstudy	ha + orfX	223
224	CB0105	NCTC 11199	A1B5	infant	A1B5	N/A	infant	N/A	N/A	thisstudy	ha + orfX	224
225	CB0118	1391/01	A1B5	non-clinical	A1B5	N/A	N/A	N/A	non-clinical	thisstudy	ha + orfX	225
226	CB1155	Hall 8857Ab	A1B5	foodborne	A1B5	foodborne	N/A	N/A	N/A	genbank	ha + orfX	226
227	CB1154	Hall 8388A	A1B5	foodborne	A1B5	foodborne	N/A	N/A	N/A	genbank	ha + orfX	227
228	CB1152	Hall 4834	A1B5	foodborne	A1B5	foodborne	N/A	N/A	N/A	genbank	ha + orfX	228
229	CB1151	Hall 183	A1B5	foodborne	A1B5	foodborne	N/A	N/A	N/A	genbank	ha + orfX	229
230	CB1124	CDC_67190	A1B5	foodborne	A1B5	foodborne	N/A	N/A	N/A	genbank	ha + orfX	230
231	CB1125	CDC_69094	A1B5	unknown	A1B5	N/A	N/A	N/A	N/A	genbank	ha + orfX	231
232	CB1179	NCTC 2916	A1B5	foodborne	A1B5	foodborne	N/A	N/A	N/A	genbank	ha + orfX	232
233	CB0554	SRR8527659	B5F2	Infant	B5F2	N/A	Infant	N/A	N/A	thisstudy	ha + orfX	233
234	CB0582	F2534/89	B5F2	Foodborne	B5F2	Foodborne	N/A	N/A	N/A	thisstudy	ha + orfX	234
235	CB0553	SRR8527654	B5	Infant	B5	N/A	Infant	N/A	N/A	thisstudy	ha	235
236	CB1065	An436	B5F2	infant	B5F2	N/A	infant	N/A	N/A	genbank	ha + orfX	236
237	CB1084	Bf	B5F2	infant	B5F2	N/A	infant	N/A	N/A	genbank	ha + orfX	237
238	CB0556	SRR8527660	B5F2	Infant	B5F2	N/A	Infant	N/A	N/A	thisstudy	ha + orfX	238
239	CB1119	CDC_1436	A2B5	infant	A2B5	N/A	infant	N/A	N/A	genbank	ha + orfX	239
240	CB1080	657	A4B5	infant	A4B5	N/A	infant	N/A	N/A	genbank	ha + orfX	240
241	CB1126	CDC_69096	(B5)	unknown	(B5)	N/A	N/A	N/A	N/A	genbank	ha	241
242	CB0665	CDC 3281	B5F2	infant	B5F2	N/A	infant	N/A	N/A	thisstudy	ha + orfX	242
243	CB0560	SRR8527662	A4B5	Infant	A4B5	N/A	Infant	N/A	N/A	thisstudy	ha + orfX	243
244	toxB5_ACQ51206	reference	B5	reference	B5	reference	reference	reference	reference	genbank	reference	244
245	toxB4_ABM73987	reference	B4	reference	B4	reference	reference	reference	reference	genbank	reference	245

## Sheet: ToxF group1 subtype
treeorder	Node names	Isolate	toxin	source	F	Foodborne	Infant	Wound	Non-clin	thisstudy	ha / orfX	treeorder
1	CB0652	FT 15	F1	foodborne	F1	N/A	N/A	N/A	N/A	thisstudy	orfX	1
2	CB0653	Walls 8G (4)	F1	non-clinical	F1	N/A	N/A	N/A	N/A	thisstudy	orfX	2
3	CB0654	FT 14	F1	foodborne	F1	N/A	N/A	N/A	N/A	thisstudy	orfX	3
4	CB0661	FT 42-2	F1	unknown	F1	N/A	N/A	N/A	N/A	thisstudy	orfX	4
5	CB0650	Walls 8G (3)	F1	non-clinical	F1	N/A	N/A	N/A	N/A	thisstudy	orfX	5
6	CB0651	Langeland (2)	F1	foodborne	F1	N/A	N/A	N/A	N/A	thisstudy	orfX	6
7	CB1166	Langeland	F1	foodborne	F1	N/A	N/A	N/A	N/A	genbank	orfX	7
8	CB1226	Walls 8G	F1	non-clinical	F1	N/A	N/A	N/A	N/A	genbank	orfX	8
9	CB1149	230613	F1	unknown	F1	N/A	N/A	N/A	N/A	genbank	orfX	9
10	CB0674	IFR 18/146	F1	unknown	F1	N/A	N/A	N/A	N/A	thisstudy	orfX	10
11	CB0649	Walls 8G (2)	F1	non-clinical	F1	N/A	N/A	N/A	N/A	thisstudy	orfX	11
12	CB0269	Walls 8G	F1	non-clinical	F1	N/A	N/A	N/A	N/A	thisstudy	orfX	12
13	CB0325	Langeland	F1	foodborne	F1	N/A	N/A	N/A	N/A	thisstudy	orfX	13
14	CB0405	5052	F1	foodborne	F1	N/A	N/A	N/A	N/A	thisstudy	orfX	14
15	toxF1_ABS41202	reference	reference	reference	F1	reference	reference	reference	reference	genbank	reference	15
16	toxF8_KEJ01913	reference	reference	reference	F8	reference	reference	reference	reference	genbank	reference	16
17	CB1148	F 357	F8	foodborne	F8	N/A	N/A	N/A	N/A	genbank	orfX	17
18	CB1217	SU1306	A2F4	non-clinical	A2F4	N/A	N/A	N/A	N/A	genbank	orfX	18
19	CB1220	SU1891	A2F4	non-clinical	A2F4	N/A	N/A	N/A	N/A	genbank	orfX	19
20	CB1063	Af84	A2F4F5	non-clinical	A2F4F5	N/A	N/A	N/A	N/A	genbank	orfX	20
21	CB1216	SU1304	A2F4	non-clinical	A2F4	N/A	N/A	N/A	N/A	genbank	orfX	21
22	CB1170	Man216	F4	unknown	F4	N/A	N/A	N/A	N/A	genbank	orfX	22
23	CB0657	AF84 (2)	A2F4F5	non-clinical	A2F4F5	N/A	N/A	N/A	N/A	thisstudy	orfX	23
24	CB0629	AF84	A2F4F5	non-clinical	A2F4F5	N/A	N/A	N/A	N/A	thisstudy	orfX	24
25	CB0407	2G	A2F4F5	unknown	A2F4F5	N/A	N/A	N/A	N/A	thisstudy	orfX	25
26	CB0394	IFR 16/385	A2F4F5	unknown	A2F4F5	N/A	N/A	N/A	N/A	thisstudy	orfX	26
27	CB0349	IFR 18/081	A2F4F5	unknown	A2F4F5	N/A	N/A	N/A	N/A	thisstudy	orfX	27
28	toxF4_ADA79569	reference	reference	reference	F4	reference	reference	reference	reference	genbank	reference	28
29	CB0582	F2534/89	B5F2	Foodborne	B5F2	N/A	N/A	N/A	N/A	thisstudy	ha + orfX	29
30	CB0665	CDC 3281	B5F2	infant	B5F2	N/A	N/A	N/A	N/A	thisstudy	ha + orfX	30
31	CB1065	An436	B5F2	infant	B5F2	N/A	N/A	N/A	N/A	genbank	ha + orfX	31
32	CB1084	Bf	B5F2	infant	B5F2	N/A	N/A	N/A	N/A	genbank	ha + orfX	32
33	CB0554	SRR8527659	B5F2	Infant	B5F2	N/A	N/A	N/A	N/A	thisstudy	ha + orfX	33
34	CB0556	SRR8527660	B5F2	Infant	B5F2	N/A	N/A	N/A	N/A	thisstudy	ha + orfX	34
35	toxF2_CAA73972	reference	reference	reference	F2	reference	reference	reference	reference	genbank	reference	35
36	toxF3_ADA79575	reference	reference	reference	F3	reference	reference	reference	reference	genbank	reference	36
37	toxF9_AQA28591	reference	reference	reference	F9	reference	reference	reference	reference	genbank	reference	37
38	toxF6_AAA23263	reference	reference	reference	F6	reference	reference	reference	reference	genbank	reference	38
39	toxF7_ADK48765	reference	reference	reference	F7	reference	reference	reference	reference	genbank	reference	39
40	CB0407	2G	A2F4F5	unknown	A2F4F5	N/A	N/A	N/A	N/A	thisstudy	orfX	40
41	CB0629	AF84	A2F4F5	non-clinical	A2F4F5	N/A	N/A	N/A	N/A	thisstudy	orfX	41
42	CB0657	AF84 (2)	A2F4F5	non-clinical	A2F4F5	N/A	N/A	N/A	N/A	thisstudy	orfX	42
43	CB1063	Af84	A2F4F5	non-clinical	A2F4F5	N/A	N/A	N/A	N/A	genbank	orfX	43
44	CB0349	IFR 18/081	A2F4F5	unknown	A2F4F5	N/A	N/A	N/A	N/A	thisstudy	orfX	44
45	CB0394	IFR 16/385	A2F4F5	unknown	A2F4F5	N/A	N/A	N/A	N/A	thisstudy	orfX	45
46	CB1086	BrDura	A2F5	Foodborne	A2F5	N/A	N/A	N/A	N/A	genbank	orfX	46
47	CB1195	SU0632	F5	non-clinical	F5	N/A	N/A	N/A	N/A	genbank	orfX	47
48	toxF5_ADA79560	reference	reference	reference	F5	reference	reference	reference	reference	genbank	reference	48
