# Supplementary material for: Diversity of the Genomes and Neurotoxins of Strains of Clostridium botulinum Group I and Clostridium sporogenes Associated with Foodborne, Infant and Wound Botulism
Source: Toxins (Basel). 2020 Sep 11;12(9):586. doi: 10.3390/toxins12090586 (PMC7551954; doi:10.3390/toxins12090586)
Supplement: Supplementary file 1 [file toxins-12-00586-s001.zip › toxins-904269-supplementary materials/Table S4 Group I bot_spo_uniquegenes.xlsx]

## Sheet: Sheet1
C. bot ATCC 19397 gene	Annotation (Genbank)	botulinum	sporogenes
CLB_0937	hypothetical protein	452/452 (100%)	1/104 (1.0%)
CLB_1067	YoaP domain-containing protein	452/452 (100%)	0/104 (0%)
CLB_1123	GNAT family N-acetyltransferase	450/452 (99.6%)	0/104 (0%)
CLB_2236	protein-glutamine gamma-glutamyltransferase	452/452 (100%)	0/104 (0%)
CLB_2237	hypothetical protein	451/452 (99.8%)	0/104 (0%)
CLB_2252	HAMP domain-containing histidine kinase	452/452 (100%)	0/104 (0%)
CLB_2253	response regulator transcription factor	452/452 (100%)	0/104 (0%)
CLB_2254	ubiquitin / hypothetical protein	452/452 (100%)	0/104 (0%)
CLB_2255	DUF4342 domain-containing protein	452/452 (100%)	0/104 (0%)
CLB_2487 / CLB_2488	pseudogene	452/452 (100%)	0/104 (0%)
CLB_2797	cation:proton antiporter	452/452 (100%)	0/104 (0%)
CLB_3075	MBOAT family protein	452/452 (100%)	0/104 (0%)
CLB_3076	hypothetical protein	452/452 (100%)	0/104 (0%)
C. spo NCIMB10696 gene	Annotation (Genbank)	botulinum	sporogenes
CLSPO_c03810	MMPL family protein	0/452 (0%)	104/104 (100%)
CLSPO_c05500	MATE efflux family protein	1/452 (0.2%)	104/104 (100%)
CLSPO_c06620	MBL fold metallo-hydrolase	0/452 (0%)	104/104 (100%)
CLSPO_c07510	SMI1/KNR4 family protein	0/452 (0%)	103/104 (99.0%)
